# Supplementary material for: Metabolomic Identification of Anticancer Metabolites of Australian Propolis and Proteomic Elucidation of Its Synergistic Mechanisms with Doxorubicin in the MCF7 Cells
Source: Int J Mol Sci. 2021 Jul 22;22(15):7840. doi: 10.3390/ijms22157840 (PMC8346082; doi:10.3390/ijms22157840)
Supplement: Supplementary file 1 [file ijms-22-07840-s001.zip]

Archive with 5 entries (4 files):
- Supplementary files/
- Supplementary files/Supplementary file 1.pdf
- __MACOSX/Supplementary files/._Supplementary file 1.pdf
- Supplementary files/Supplementary file 2.xlsx
- __MACOSX/Supplementary files/._Supplementary file 2.xlsx
