# Supplementary material for: Metabolomic Identification of Anticancer Metabolites of Australian Propolis and Proteomic Elucidation of Its Synergistic Mechanisms with Doxorubicin in the MCF7 Cells
Source: Int J Mol Sci. 2021 Jul 22;22(15):7840. doi: 10.3390/ijms22157840 (PMC8346082; doi:10.3390/ijms22157840)
Supplement: Supplementary file 1 [file ijms-22-07840-s001.zip › Supplementary files/Supplementary file 2.xlsx]

## Sheet: Index
Worksheets	ALL	Contains all identified proteins with a pairwise comparisons and statistical analysis and fold change export from ProgenesisQI-proteomics
	M vs PD	Dyregulated proteins in Combination treated MCF-7 compared with mono treatments (M= mixture, P= propolis, D= Doxorubicin), absolute Fold change > or = 1.3 and p- and q-values < or = 0.01.
	D vs C	Dyregulated proteins in doxorubicin treated MCF-7 compared with negative control(D= Doxorubicin, C= control), absolute Fold change > or = 1.3 and p- and q-values < or = 0.01.
	P vs C	Dyregulated proteins in propolis treated MCF-7 compared with negative control(P= propolis, C= control), absolute Fold change > or = 1.3 and p- and q-values < or = 0.01.

## Sheet: All
Protein	Uniprot	Peptide	Unique	Mass	Confidence	singles					Synergistic combination vs PD					Propolis Vs negative control					Doxorubicin vs negative control					Mixture normalised abundance									Mixture Mean	Doxorubicin normalised abundance									Dox Mean	Propolis normalised abundance
Description	Accession	count	peptides	m/z	score	FC singles	Highest mean condition_singles	Lowest mean condition:singles	Anova (p)	q Value	Max fold change	Highest mean condition	Lowest mean condition	Anova (p)	q Value	Max fold change	Highest mean condition	Lowest mean condition	Anova (p)	q Value	Max fold change	Highest mean condition	Lowest mean condition	Anova (p)	q Value	210409aM1	210409aM2	210409aM3	210409b_M1	210409b_M2	210409b_M3	210409c_M1	210409c_M2	210409c_M3	M_average	210409aD1	210409aD2	210409aD3	210409b_D1	210409b_D2	210409b_D3	210409c_D1	210409c_D2	210409c_D3	D_average	210409aP1	210409aP2	210409aP3	210409b_P1
Filamin-A	A0A087WWY3;A0A669KBC6	94	34	248303	1023.44	1.12051	D	M	1.1422e-12	6.26219e-13	1.0876	PD	M	6.65146e-07	1.58058e-05	1.04357	P	C	0.00179184	0.00168442	1.1087	D	C	3.49396e-08	2.74242e-07	24859.6	25470.5	24927.3	23999.7	25364.8	25649.3	24774.5	25383.3	25292.2	25080.1	27487.1	28617.5	28622.9	28352.1	28038.1	27957	28063.4	28004	27781.7	28102.6	26149.2	27272.1	26407.7	26624.8
Keratin_ type II cytoskeletal 8	P05787;F8VUG2;F8W1U3;F8VP67;F8VQY3;H0YIB2;A0A1W2PQU7;A0A1W2PS58;K7EPI4	83	29	53704.4	814.227	1.10004	D	M	0.189557	0.00880379	1.0619	PD	M	0.271584	0.185969	1.02191	C	P	0.566326	0.18404	1.05146	D	C	0.0789097	0.0434007	98150.2	106573	96671	92492.7	104204	99556.1	94297	99648	101269	99206.8	117132	101277	109371	116715	97697.8	109689	117799	101085	111415	109131	83397.3	122608	102047	82862.3
Clathrin heavy chain	A0A087WVQ6;Q00610;J3KS13;K7EJJ5;J3KSQ2;J3KRF5;J3QL20	69	18	193826	609.642	1.06252	M	C	0.00168453	0.00010796	1.04445	M	PD	0.000853481	0.00266739	1.02237	P	C	0.228393	0.0909623	1.01223	D	C	0.423079	0.164826	11800.1	11129.6	11780.4	11616.4	11515.7	11814.1	11829.2	11353.8	11913	11639.1	10754.5	11424.1	11179.5	11150.1	11198.7	10805.9	11010.9	10780	11490.7	11088.3	11176.8	11019.4	11295.1	11632.4
Myosin-9	P35579;Q5BKV1;B1AH99	80	14	227787	603.319	1.05389	C	M	0.0371827	0.00190113	1.02375	PD	M	0.166341	0.127846	1.01543	C	P	0.528183	0.174701	1.04385	C	D	0.0231729	0.0152155	5065.09	4974.07	5146.33	4993.23	4931.48	5048.47	5113.84	4913.42	5215.22	5044.57	5035.95	5176.18	5061.67	4918.02	5296.56	5134.65	4969.98	5087.76	5157.08	5093.1	5628.18	4883.04	5217.27	5600.52
Alpha-actinin-4	O43707;F5GXS2;K7EP19;G3V2E8	60	9	105310	602.576	1.17433	D	M	0.00737818	0.000420617	1.11866	PD	M	0.0287119	0.0345217	1.01187	C	P	0.688876	0.21074	1.09178	D	C	0.000328446	0.000497114	15354.5	17301.3	15197.4	14070	16736.7	15453.4	13857.5	15687.3	15462.2	15457.8	19160.2	17808.6	18975	18238.1	16686.9	18031.8	18470.3	17534.1	18468.2	18152.6	13914	18724.5	17211.9	13131.4
Keratin_ type I cytoskeletal 18	P05783;F8VZY9;H0YJH0;H0YJT4;Q9H4B6	53	19	48057.9	534.486	1.08974	D	C	0.172342	0.00807376	1.01252	M	PD	0.674749	0.357114	1.05219	P	C	0.483816	0.163878	1.08974	D	C	0.00032109	0.000489491	121037	123401	109409	107858	116177	111066	108408	116574	106977	113434	122992	113372	113618	117726	109582	108899	119853	108376	111543	113996	98861.1	138595	111079	87789.1
Keratin_ type I cytoskeletal 19	P08727;K7EMS3;C9JM50;A0A3B3IS58;K7EQH6	55	12	44106.1	521.749	1.18404	D	M	0.000508016	3.63416e-05	1.13295	PD	M	0.00383883	0.00772631	1.02405	C	P	0.513003	0.17093	1.06875	D	C	0.00108589	0.00126047	104041	112592	104995	94610.7	108219	107128	97476.4	106170	103964	104355	130857	122455	127434	124273	119683	121063	126009	118284	121988	123561	99355	132943	115399	95536.2
Heat shock protein HSP 90-beta	P08238	50	5	83606.5	491.954	1.22303	M	D	0	0	1.11326	M	PD	0.00203956	0.00492113	1.18149	P	C	3.73551e-09	4.10896e-08	1.01329	C	D	0.355261	0.143617	52102.8	54793.8	53293.1	52066.6	52789	52559.7	54166.8	52928.3	54431.7	53236.9	43685.1	43345.7	42750.3	44295.3	42758	43536	44246.3	42161.8	44980.8	43528.8	51710.5	54075.9	52012.9	50104.8
Heat shock protein HSP 90-alpha	P07900;G3V2J8	49	9	85059.1	490.772	1.37845	P	D	0	0	1.09227	M	PD	0.0859483	0.0783702	1.32859	P	C	2.97046e-11	7.80072e-10	1.03753	C	D	0.0475168	0.0278918	54440.7	55023.6	53196.4	52243.5	52056.2	52554.7	53493	51385.8	53424.7	53091	40128.1	42712.4	40708.6	39156.3	42247.8	40718.2	39836	41183.6	41158.5	40872.2	59995.9	55659.6	56321.4	55607.4
Alpha-actinin-1	P12814;H9KV75;G3V2N5;H7C5W8;G3V2W4;H0YJW3;H0YJ11;G3V5M4;G3V380	51	11	103628	470.741	1.04162	P	C	0.416669	0.0183557	1.00284	PD	M	0.938359	0.449388	1.04162	P	C	0.208946	0.0845218	1.01736	D	C	0.240621	0.104244	7501.87	7896.33	7426.13	7208.8	7640.25	7510.18	7080.76	7257.28	7703.69	7469.48	7776.63	7257.06	7295.46	7630.44	7261.9	7391.75	7496.45	7174.31	7338	7402.44	7145.52	8393.17	7770.11	6857.46
Myosin-10	P35580;E7ERA5	73	4	229969	450.644	1.11974	D	M	0.00110428	7.39459e-05	1.06506	PD	M	0.0514099	0.0542588	1.06226	C	P	0.0456476	0.0242818	1.04328	D	C	0.121926	0.0611963	896.398	862.902	785.066	796.351	862.653	801.077	787.865	798.591	695.468	809.597	976.561	910.623	950.547	871.29	907.251	844.905	863.944	873.078	960.633	906.537	831.848	865.81	850.425	760.37
Elongation factor 2	P13639;M0R0I6	51	19	96307.8	436.714	1.13183	C	P	1.92069e-12	9.98431e-13	1.01964	PD	M	0.355314	0.225245	1.13183	C	P	1.4811e-09	1.85892e-08	1.0269	C	D	0.0267687	0.0172112	20685.5	19880.8	19683.9	19438.4	19562.8	19225.7	19118.1	18836.9	19219.6	19516.9	20930.2	21852.9	20353.1	20789.1	21112	20143.1	20779	21314.4	20532.6	20867.4	19523.5	18834.4	18906.9	19612.5
Heat shock 70 kDa protein 1B	P0DMV9;A0A0G2JIW1;P0DMV8;V9GZ37	37	10	70337.5	416.12	1.76424	M	C	0	0	1.2953	M	PD	0.00443407	0.00858539	1.72243	P	C	0	0	1.00163	D	C	0.915976	0.293392	53939.8	53203.8	53692.3	52306.2	53402.8	53822.7	54365	52862.4	52857.8	53383.7	29654.5	31318.9	30252	30100.3	31689.4	29283	29047.8	29921	31505.1	30308	52504.5	52465.6	54008.3	53853.1
Pyruvate kinase PKM	P14618;B4DNK4;H3BTN5;H3BR70;H3BQ34;H3BTJ2;H3BUW1;H3BT25;H3BU13;H3BN34;H3BQZ3	38	16	58507.3	382.786	1.12213	D	C	4.51791e-08	7.67685e-09	1.00886	M	PD	0.460367	0.271434	1.09837	P	C	0.000232762	0.000317915	1.12213	D	C	7.36344e-06	2.29156e-05	53977.1	53326.4	52724.3	50246.4	51585.2	51237.3	51169.2	49897.4	51284.6	51716.4	53372.7	53066.4	53107.5	50634	52221.8	51065.7	50597.8	50658.5	51572.9	51810.8	54147.7	50093.7	52543.4	50722.8
Heat shock cognate 71 kDa protein	P11142;E9PKE3;E9PNE6;E9PN89;E9PLF4;E9PK54;E9PQK7;E9PQQ4;E9PPY6;E9PI65;E9PN25;E9PS65;E9PM13	39	7	71126.3	382.556	1.23015	M	D	2.22045e-16	2.78258e-16	1.11681	M	PD	0.00197427	0.00483803	1.12757	P	C	5.97818e-06	1.5955e-05	1.06688	C	D	0.000597601	0.000777977	44051	43052.1	43662.8	42363.3	42952.7	43943.1	43756	43590	43690.5	43451.3	34098	35805.3	35661.9	34711.8	35631.7	35849.7	35469.5	35240.4	35429.4	35322	44225.7	40657.1	42805.9	44873.8
Glyceraldehyde-3-phosphate dehydrogenase	P04406;E7EUT5;O14556	40	13	36224.4	376.225	1.1285	M	C	1.79307e-07	2.70144e-08	1.03657	M	PD	0.0110097	0.0167642	1.10326	P	C	7.8607e-05	0.000128989	1.07411	D	C	0.00125575	0.00140521	144094	147604	142132	141543	145616	152292	141010	136514	145962	144085	136517	138311	142292	140824	134563	136819	132942	130532	141469	137141	147151	143210	146703	139923
Myosin-14	Q7Z406;A1L2Z2;A0A0C4DFM8;A0A2R8Y4C3;A0A2R8Y454	57	4	228840	354.628	1.10815	C	M	6.66659e-05	5.85534e-06	1.03133	PD	M	0.058123	0.0593471	1.08703	C	P	0.001094	0.00115205	1.06223	C	D	0.00801741	0.00627483	1255.52	1263.05	1250.46	1140.07	1132.49	1174.6	1164.88	1150.53	1239.81	1196.82	1310.69	1287.2	1263.2	1221.2	1229.82	1234	1182.75	1244.44	1263.75	1248.56	1255.95	1201.06	1214.01	1204.55
Ras GTPase-activating-like protein IQGAP1	P46940;A0A0J9YXZ5;H0YLE8;A0A087X225;A0A087WWP1;H0YKA5	46	14	189880	343.97	1.05948	D	P	8.59704e-05	7.38193e-06	1.02139	M	PD	0.173949	0.132177	1.01207	C	P	0.363278	0.132314	1.04685	D	C	0.000727028	0.000919168	3983.88	3959.18	3932.96	3948.23	3908.2	3790.5	3765.82	3797.18	3812.61	3877.62	3999.04	3864.53	3974.91	3881.46	3820.13	4017.51	3814.46	3722.4	4060	3906.05	3626.67	3890.38	3673.13	3642.27
Endoplasmic reticulum chaperone BiP	P11021	37	14	72447.1	342.319	1.37026	P	C	1.11022e-16	1.47004e-16	1.00331	M	PD	0.790265	0.400585	1.37026	P	C	6.85263e-10	1.13652e-08	1.03202	D	C	0.0524589	0.0304865	23453.5	23287.6	23192.1	21177	22599.8	22233.6	22490.3	22170	22791.8	22599.5	19150.1	20229.1	19942.7	18869	19954	18927	18541.3	19154.7	19414	19353.5	27775.5	25610.3	26256.9	27245.6
Tubulin beta-4B chain	P68371;P04350;M0R2D3;M0QY85;M0QZL7;M0R278;M0QX14;M0QY37;M0R0X0;M0R1I1;M0R2T4	33	3	50287.4	341.004	1.09177	D	P	0.000115945	9.55758e-06	1.03702	PD	M	0.138128	0.111436	1.03292	C	P	0.16054	0.0678981	1.05697	D	C	0.000790642	0.000985382	9976.32	9985.22	9973.89	10176.6	10120.1	10228.2	10418.4	10163.1	10692.1	10192.7	10497	11428.4	10939.5	10959.5	11381.8	11102.5	10712.4	11175.9	11106.5	11033.7	10862	9406.06	10141	10840.9
Glucose-6-phosphate 1-dehydrogenase	P11413;E7EUI8;E7EM57;E9PD92	38	9	59713.1	334.439	1.08823	M	C	0.000164811	1.31731e-05	1.02914	M	PD	0.00721413	0.0122714	1.06126	P	C	0.010837	0.00741169	1.05358	D	C	0.0252733	0.0164508	18610.9	18569.5	18674.5	18143	17681.6	18510.4	18222.5	18364	18623.4	18377.8	17513.9	19140.1	17515.1	17483.7	17879.5	17890.8	17410.5	17577.2	17722.5	17792.6	18415.2	18740.6	18160.3	17340.7
Tubulin beta-2A chain	Q13885	33	1	50306.3	334.211	1.59673	C	M	0.0620974	0.00309284	1.19921	PD	M	0.284478	0.192278	1.26551	C	P	0.156195	0.0664237	1.40473	C	D	0.0697752	0.0392614	41.7831	43.7675	51.1904	97.924	46.5732	80.5169	69.1178	122.874	90.7018	71.6054	35.2731	64.0025	46.8495	110.03	38.0307	113.133	102.609	111.431	111.177	81.3929	51.2349	87.9272	61.4969	128.902
Myosin-11	P35749;A0A494C024	52	3	228195	331.967	1.13445	D	C	1.4573e-05	1.4715e-06	1.00009	PD	M	0.963681	0.45582	1.10729	P	C	0.000222992	0.00030547	1.13445	D	C	0.000277347	0.000442024	677.037	673.949	668.945	628.367	628.572	636.005	640.337	659.96	625.756	648.77	677.37	689.467	669.543	597.542	681.349	601.471	605.976	676.708	710.75	656.686	665.38	625.798	612.284	674.817
Cytoplasmic dynein 1 heavy chain 1 (Fragment)	A0A2R8Y706;A0A2R8Y6I5	53	1	223903	322.966	1.16637	P	C	1.84114e-07	2.76081e-08	1.00974	PD	M	0.82384	0.412274	1.16637	P	C	1.10055e-06	3.93137e-06	1.00604	D	C	0.81321	0.268994	1290.41	1242.33	1125.73	1121.91	1123.79	1167.39	1101.55	1160.82	1131.5	1162.83	1129.22	1159.67	1103.89	1046.83	1065.11	997.582	1093.63	1027.3	1164.18	1087.49	1252.11	1305.71	1317.45	1207.1
Annexin A2	P07355;H0YN42;H0YMD0;H0YMU9;H0YM50;H0YKS4;H0YNP5;H0YL33;H0YN28;H0YMM1;H0YKX9;H0YKZ7;H0YLV6;H0YMT9;H0YMW4;H0YKL9;H0YNA0;H0YKV8;H0YN52;H0YMD9;H0YKN4;H0YNB8;H0YLE2	33	1	38832.2	314.929	1.04019	P	D	0.2323	0.0106203	1.01373	PD	M	0.480225	0.280402	1.02321	P	C	0.288542	0.109562	1.01659	C	D	0.264721	0.112918	19862	19434.9	18319.7	17016.1	19463.3	18271.1	18011.7	18496.3	17855.7	18525.6	19275.3	19217.3	18372.9	17894.4	18627.7	17739.2	18047.4	18464.4	18051.8	18410	19034	20818.4	19353.6	18149.3
Cytoplasmic dynein 1 heavy chain 1 (Fragment)	A0A2R8YFZ7;A0A2R8YGC7;H0YJ21	53	5	194639	308.429	1.28175	C	P	1.78774e-06	2.20878e-07	1.03492	M	PD	0.399453	0.245679	1.28175	C	P	5.80958e-06	1.55947e-05	1.03786	C	D	0.403049	0.158609	570.89	539.857	586.125	617.121	560.691	527.219	533.959	494.682	575.286	556.203	675.455	573.576	614.616	541.445	561.801	565.044	712.352	529.749	571.472	593.946	494.915	509.921	489.157	436.635
Transitional endoplasmic reticulum ATPase	P55072;C9IZA5;C9JUP7	36	13	90006.3	307.939	1.0495	D	C	0.0457248	0.00231351	1.00881	PD	M	0.595184	0.328913	1.01431	P	C	0.430505	0.150203	1.0495	D	C	0.015452	0.010875	9962.26	9722.88	9922.75	9428.63	9489.12	10007.7	9736.06	9374.05	9829.28	9719.19	9723.37	10596.1	10026.1	9322	10202.3	10025.3	9486.78	10233.1	10133.3	9972.04	10156.5	9675.62	9339.34	10103.5
Heterogeneous nuclear ribonucleoprotein M	P52272;A0A087X0X3;M0QZM1;M0R019;M0R2T0;M0R2I7;M0R0N3;M0QYQ7;M0QY96;M0R0Y6;M0QYL3	37	6	77801.1	297.718	1.16364	M	D	2.02199e-06	2.46778e-07	1.10689	M	PD	0.000539649	0.00184794	1.05529	P	C	0.0231872	0.0139119	1.04477	C	D	0.112314	0.057239	4174.03	4164.67	3697.66	3975.48	4000.03	4289.94	3836.39	3775.25	3831.43	3971.65	3551.74	3726.19	3465.16	3243.52	3620.21	3123.03	3348.62	3345.81	3293.9	3413.13	3904.59	3807.93	3807.27	3921.66
Clathrin heavy chain 2	P53675;A0A087WX41;F5H5N6;H0Y529	42	3	189140	296.707	1.19594	D	C	0.00695328	0.000397686	1.00462	M	PD	0.818642	0.411248	1.02578	P	C	0.684316	0.209621	1.19594	D	C	0.00530631	0.00447244	494.63	426.343	412.645	421.981	424.521	411.206	450.191	483.919	494.984	446.713	496.881	407.026	411.614	476.79	426.156	506.791	606.369	462.848	513.958	478.715	343.999	454.817	354.845	369.616
Actin_ alpha cardiac muscle 1	P68032;P62736;P63267;P68133;A6NL76;C9JFL5;F6QUT6;F6UVQ4	28	3	42361.2	290.569	1.12891	D	C	0.0204205	0.0010791	1.08117	PD	M	0.0651455	0.0639366	1.11371	P	C	0.0869889	0.0412628	1.12891	D	C	8.88113e-05	0.000178281	143252	148374	141991	134302	145008	145734	131896	133066	140339	140440	165741	150689	155101	154243	151080	146556	157076	143441	151893	152869	129499	176995	155109	121266
Fructose-bisphosphate aldolase A	P04075;H3BQN4;J3KPS3;H3BR04;H3BMQ8;H3BUH7;H3BU78;H3BR68	28	3	39876.3	289.212	1.10003	D	C	0.000213056	1.65761e-05	1.02116	PD	M	0.26701	0.183991	1.04782	P	C	0.0219162	0.013304	1.10003	D	C	3.94597e-05	9.14249e-05	27725.4	25461	26106.7	24181.9	25086.6	24779.7	25325.8	24032.5	25670.3	25374.4	27301.2	27145.4	26802.4	25458.1	27483.4	25359.8	25059.9	26999.5	27261	26541.2	27223.1	25132.4	25657.7	26134.1
Coatomer subunit alpha	P53621;A0A3B3IS84;A0A3B3IT15;A0A3B3ISC6;A0A3B3IU89;A0A3B3ITV3;A0A3B3ISK1;A0A3B3ITI7;A0A3B3IS23;A0A3B3ITX2;A0A3B3IU78	44	9	139886	280.044	1.28716	M	C	3.2149e-09	7.23116e-10	1.10849	M	PD	2.33883e-05	0.00019721	1.17212	P	C	0.000163044	0.000235339	1.15023	D	C	0.000289203	0.000454041	1889.96	1856.85	1772.58	2051.89	1846.58	1810.67	1987.23	1857.84	1832.24	1878.43	1727.63	1695.62	1578.37	1711.6	1660.02	1606.41	1821.08	1702.67	1604.05	1678.61	1695.19	1842.17	1640.3	1658.58
Ubiquitin-like modifier-activating enzyme 1	P22314;Q5JRR6;Q5JRR9;Q5JRS0;Q5JRS1;Q5JRS2;Q5JRS3	33	13	118933	279.763	1.24234	M	C	7.74503e-11	2.51631e-11	1.07941	M	PD	0.00158861	0.00423723	1.19209	P	C	1.21965e-06	4.1342e-06	1.10981	D	C	0.000158888	0.000283274	6451.79	6189.25	6182.9	6207.19	5918.07	6127.45	6353.62	5655.83	6128.37	6134.94	5260.65	5590.63	5722.26	5141.34	5670.89	5578.03	5143.26	5705.87	5511.38	5480.48	6344.34	5674.43	5845.03	6260.06
Tubulin alpha-1B chain	P68363;P68366	22	1	50836	275.672	1.19908	C	P	4.93778e-09	1.05006e-09	1.06177	M	PD	0.00384259	0.00772631	1.19908	C	P	1.4463e-06	4.79742e-06	1.12005	C	D	7.14585e-05	0.000149139	36001.8	36537.2	35523.6	34197.5	35719.1	37139.1	34326.7	33867.3	35034.8	35371.9	34600.4	35932.4	35650.4	33677.2	35036.9	33796.9	32934.4	33374.3	35040.2	34449.2	33582.9	33825.4	34103.7	30211.9
Tubulin alpha-1A chain	Q71U36;C9J2C0;Q9NY65;C9JDS9;V9GZ17	23	1	50820	274.799	1.14674	C	P	0.00178028	0.000113166	1.02803	M	PD	0.330903	0.212838	1.14674	C	P	0.000955229	0.00103161	1.12235	C	D	0.00577029	0.00480956	306.911	350.317	349.815	392.722	355.898	390.867	382.007	377.68	374.186	364.489	311.4	343.882	342.286	384.214	351.796	379.631	366.921	374.142	370.969	358.36	328.45	323.231	342.412	377.003
60 kDa heat shock protein_ mitochondrial	P10809;E7ESH4;E7EXB4;C9JL25;C9JCQ4;C9JL19;C9J0S9	27	16	61225.9	273.916	1.14099	M	D	7.69296e-12	3.21351e-12	1.09146	M	PD	4.83991e-05	0.000327184	1.08012	P	C	0.000196613	0.000275843	1.00985	C	D	0.462827	0.176391	35641.2	35501.6	36867.2	35679.4	35059.8	35892.5	35423.7	34186.3	34761.4	35445.9	30903.6	31655.7	31565.1	31337.7	31065.7	30186.1	31194.4	30300.6	31383.7	31065.8	34723.9	33806.1	34531.8	35815.8
Alpha-actinin-2	P35609;A0A494C1A0;F6THM6;A0A494C060;A0A494C166;A0A494C033;A0A494C0Q3	31	2	104424	272.948	1.34361	C	P	5.95823e-12	2.6464e-12	1.03213	PD	M	0.615907	0.335693	1.34361	C	P	3.34499e-08	2.21909e-07	1.05721	C	D	0.0377187	0.0229339	1986.88	1761.28	1825.32	1789.28	1789.16	1787.7	1670.39	1687.66	1630.69	1769.82	2090.04	2065.14	2147.15	2021.5	2125.64	2147.53	1880.44	1974.97	1948.87	2044.59	1709.82	1738.04	1744.74	1477.83
Putative annexin A2-like protein	A6NMY6	30	1	38830.2	272.756	1.04019	P	D	0.2323	0.0106203	1.01373	PD	M	0.480225	0.280402	1.02321	P	C	0.288542	0.109562	1.01659	C	D	0.264721	0.112918	2000.99	1957.96	1845.62	1714.29	1960.83	1840.71	1814.58	1863.41	1798.87	1866.36	1941.89	1936.05	1850.98	1802.76	1876.65	1787.13	1818.18	1860.19	1818.62	1854.72	1917.58	2097.35	1949.77	1828.44
Alpha-enolase	P06733;A0A2R8Y6G6;K7EM90;A0A2R8YEM5;A0A2R8Y879;K7ERS8;A0A2R8Y6I8;A0A2R8Y798;A0A2R8YEG5	29	10	47511.2	271.993	1.03201	P	C	0.210608	0.00968536	1.01263	PD	M	0.3741	0.233939	1.03201	P	C	0.137729	0.0603387	1.03048	D	C	0.0491137	0.028701	31585.9	30433.1	31821.2	30725.8	30478.6	30554.2	32649.2	31104.2	32355	31300.8	31403.9	32721.8	30743.8	31772.3	32318.5	30807.1	31138.6	31774.6	32372.3	31672.6	33110.9	30509.3	31169.9	32755.4
Protein disulfide-isomerase	P07237;H7BZ94;H0Y3Z3;I3L398;I3L312;I3L4M2;I3NI03;I3L0S0;I3L3P5;I3L3U6;I3L514;I3L1Y5	28	11	57515.6	268.709	1.11383	M	C	9.1449e-09	1.83886e-09	1.03813	M	PD	0.00466145	0.00893737	1.08629	P	C	5.09919e-05	9.00373e-05	1.05953	D	C	7.92956e-05	0.000160403	12923.4	12494.8	12875.5	12436.6	12488.5	12343.7	12751	12534.1	12587.1	12603.9	11591.4	12537.1	12083.4	11856.9	12291.7	11984.2	11641.5	12076.1	11843.3	11989.5	13183.5	11934.7	12323.3	12822.1
U5 small nuclear ribonucleoprotein 200 kDa helicase	O75643;A0A494C1A5	51	8	246162	266.582	1.2077	M	D	3.53363e-06	4.133e-07	1.17294	M	PD	7.71492e-06	8.5209e-05	1.09045	C	P	0.0228436	0.013759	1.15508	C	D	8.79629e-05	0.000177254	1156.43	1155.01	1002.74	1006.19	1155.63	1036.17	1113.66	1044.39	1012.7	1075.88	884.403	962.13	915.503	832.61	900.406	832.431	893.238	946.664	850.253	890.849	1105.57	1041.3	974.284	924.693
Prelamin-A/C	A0A6Q8PFJ0;P02545;Q3BDU5;A0A6Q8PF80;A0A6Q8PGH0;A0A0C4DGC5;A0A6Q8PF59;A0A6Q8PFM1;A0A6Q8PFF5	37	4	81473.7	265.796	1.32439	D	M	1.42183e-10	4.31708e-11	1.21928	PD	M	2.04676e-05	0.000178431	1.05976	P	C	0.0535296	0.0275591	1.25971	D	C	1.02539e-06	4.68953e-06	1076.46	1210.62	1152.96	982.065	1154.39	1093.04	1046.37	1147.69	1075.18	1104.31	1510.97	1448.71	1550.82	1308.35	1549.01	1379.21	1424.66	1507.03	1484.04	1462.53	1239.37	1324.37	1204.17	1210.8
Endoplasmin	P14625;A0A1W2PRR1;Q96GW1;H0YIV0;F8W026	36	11	92754.2	264.316	1.09042	M	D	9.02049e-05	7.69175e-06	1.04894	M	PD	0.0291429	0.0348902	1.07231	P	C	0.0128346	0.00858346	1.00632	C	D	0.762009	0.255921	8475.32	8772.66	8945.69	8685.24	8711.25	8968.44	9059.38	8283.43	9236.23	8793.07	7642.36	8106.87	8138.81	7750.81	8047.76	8159.09	8203.72	8305.28	8220.86	8063.95	9318.28	8004.15	8628.46	9342.92
UDP-glucose 6-dehydrogenase	O60701;E7ER83;E7ETF4;E7EV97;D6RHF4;E9PBD2	27	11	55708.5	261.384	1.20405	P	D	1.26091e-11	5.07547e-12	1.05202	M	PD	0.131988	0.107033	1.12835	P	C	3.06916e-05	5.98853e-05	1.06709	C	D	0.000264536	0.000429415	27688.2	27684.9	27458	26629.6	26545.6	26823.4	27381.4	26717.7	27729.7	27184.3	22794.3	24386.8	22334.4	22432.1	23949	24301.8	22901.6	24083.1	23846.2	23447.7	29954.4	26707.5	28360.5	30766.5
Bifunctional glutamate/proline--tRNA ligase	P07814;V9GYZ6;V9GZ76	40	12	172188	260.877	1.25198	M	C	3.42171e-05	3.22316e-06	1.10391	M	PD	0.00505539	0.00946238	1.15604	P	C	0.00527163	0.00414224	1.11223	D	C	0.0156859	0.0109998	2037.9	1793.31	1755.98	1759.88	1859.95	1671.32	1945.79	1755.3	1624.97	1800.49	1770.72	1676.93	1557.84	1724.16	1519.79	1436.3	1672.36	1493.6	1543.9	1599.51	1708.43	1889.45	1596.61	1453.75
Cullin-associated NEDD8-dissociated protein 1	Q86VP6;A0A0C4DGH5;H0YH27	36	11	138087	256.049	1.09241	M	D	0.000393252	2.86576e-05	1.07203	M	PD	7.73285e-05	0.000458569	1.00245	P	C	0.866617	0.24781	1.0355	C	D	0.105982	0.0544337	4219.92	4228.16	4433.94	4128.48	4259.1	4196.92	4481.37	4078.74	4598.59	4291.69	3988	4142.09	3877.68	3838.38	4104.42	3804.97	3846.06	3887.89	3868.2	3928.63	4237.48	4080.09	3983.72	4165.09
Leucine-rich PPR motif-containing protein_ mitochondrial	P42704;A0A0C4DG06;B8ZZ38;C9JCA9;H7C3W8	44	16	159103	255.673	1.08964	M	D	3.13538e-06	3.70424e-07	1.07758	M	PD	5.87757e-06	6.88285e-05	1.02222	P	C	0.150077	0.064352	1.00017	C	D	0.982061	0.308362	4052.07	3853.24	3910.36	3865.57	3803.57	3834.23	3840.37	3721.19	3877.77	3862.04	3403.25	3751.33	3458.84	3517.63	3699.29	3430.55	3437.69	3735.76	3464.51	3544.32	3813.93	3599.88	3709.51	3705.4
Tubulin alpha chain	F5H5D3;Q9BQE3;A0A1W2PQM2;F8VVB9;F8VQQ4;F8VS66;F8VRZ4;F8VWV9;C9JEV8;C9JJQ8;C9JQ00;F8VX09;C9JDL2;F8VRK0;C9K0S6;F8VXZ7	21	1	58642.7	253.803	1.2093	C	P	2.13222e-09	5.07232e-10	1.04821	M	PD	0.0453212	0.049088	1.2093	C	P	6.2312e-07	2.44713e-06	1.09674	C	D	0.000328926	0.000497114	12975.9	13126.5	12680.1	12147	13104.1	13405.2	12297.3	12356.5	13118.6	12801.3	12929.8	13257.4	13172.7	12516.9	13145.8	12759.9	12301.6	12260.3	12932.9	12808.6	11890.2	12497.5	12160	11191.3
Tubulin alpha-3C chain	P0DPH7;P0DPH8;Q6PEY2	21	1	50644	253.257	1.21355	C	P	6.77761e-09	1.39482e-09	1.0762	M	PD	0.000960153	0.00292968	1.21355	C	P	1.56093e-06	5.06903e-06	1.13789	C	D	4.35732e-05	9.96389e-05	581.229	628.668	620.073	576.934	635.888	632.348	589.774	588.074	594.755	605.305	589.029	584.873	613.304	589.951	589.168	570.705	559.41	550.29	578.148	580.542	553.454	585.091	561.284	505.247
Rootletin	Q5TZA2;B1AKD8;A0A087WW81;A0A087WU09;Q8IVE0	51	4	228923	247.716	1.08575	P	C	0.00444073	0.000262542	1.01351	PD	M	0.486459	0.282779	1.08575	P	C	0.00644031	0.00486425	1.07187	D	C	0.00713568	0.00568628	1288.73	1342.11	1324.23	1244.69	1210.72	1312.73	1252.07	1338.73	1320.78	1292.75	1320.61	1352.29	1231.55	1284.73	1366.33	1290.31	1369.73	1248.61	1251.95	1301.79	1239.78	1381.09	1357.82	1262.16
Myoferlin	Q9NZM1;H0YD14	49	5	236249	246.068	1.24754	C	P	0.000669307	4.68295e-05	1.05748	M	PD	0.195311	0.144899	1.24754	C	P	0.000159388	0.000231304	1.15604	C	D	0.00952174	0.0073001	579.183	534.699	513.041	494.678	520.744	481.863	446.722	406.904	465.543	493.708	557.639	519.454	498.983	446.038	547.706	460.65	413.487	493.135	424.716	484.645	519.321	424.699	494.94	411.46
Myosin-4	Q9Y623;J3QLR0	49	4	224041	240.692	1.04334	C	D	0.267172	0.0120886	1.02063	M	PD	0.307726	0.202782	1.02922	C	P	0.114739	0.0517812	1.04334	C	D	0.0817215	0.0445858	1069.75	993.721	1089.87	947.213	967.995	979.852	1117.1	987.759	1038.84	1021.35	1025.66	1086.18	979.551	975.429	1044.7	921.354	997.461	934.337	980.285	993.884	995.102	985.265	1007.25	1021.78
ATP-dependent RNA helicase A	Q08211	36	11	142270	240.343	1.09208	C	D	0.000908628	6.17877e-05	1.0554	M	PD	0.00547369	0.0100759	1.03553	C	P	0.15797	0.0669332	1.09208	C	D	0.00207618	0.0020862	4350.71	4347.6	4327.68	3861.19	4263.68	4271.85	3974.92	4023.93	4296.14	4190.86	3858.32	4115.85	4000.65	3638.94	3971.06	3795.99	3797.93	3783.96	3825.29	3865.33	4337.58	4100.1	4215.2	4062.14
Microtubule-associated protein	E7EVA0;P27816;B5MEG9;H7C4C5;H7C456;A0A0J9YVV8;A0A0J9YW37	41	6	246699	238.573	1.10165	P	D	8.07207e-06	8.66169e-07	1.02426	M	PD	0.26444	0.182702	1.07228	P	C	0.000587253	0.000686929	1.02739	C	D	0.150569	0.0729195	6781.33	7005.42	7074.89	6512.8	7106.18	7089.62	6650.24	7108.95	7296.88	6958.48	6272.91	6562.77	6568.95	6389.97	6039.27	6598.5	6720.01	6777.01	6255.99	6465.04	7528.29	7150.81	6914.05	7297.02
T-complex protein 1 subunit beta	P78371;F5GWF6;F8VQ14	29	14	57830.5	237.879	1.09942	C	D	2.75246e-09	6.29185e-10	1.00154	PD	M	0.875751	0.431099	1.0866	C	P	1.06382e-05	2.5597e-05	1.09942	C	D	1.31449e-07	8.13343e-07	5398.91	5233.89	5081.6	5260.46	5280.62	5024.2	5204.89	5101.92	5005.94	5176.94	5074.79	5255.36	5046.26	5253.83	5257.3	5180.63	5132.45	5128.71	5061.27	5154.51	5353.88	5079.03	5064.47	5517.45
Filamin-A (Fragment)	F8WE98	24	2	67047.9	237.507	1.18688	D	C	9.34192e-06	9.87332e-07	1.09095	PD	M	0.0016848	0.00440342	1.16357	P	C	0.000320758	0.000408095	1.18688	D	C	3.29989e-05	7.86133e-05	643.246	627.391	658.549	629.386	634.423	727.483	714.553	734.219	709.73	675.442	703.774	703.724	749.523	757.179	713.383	778.118	730.233	739.604	822.129	744.185	713.112	724.428	691.594	671.045
Transketolase	P29401;A0A0B4J1R6;E9PFF2;F8W888	24	13	68562.1	236.605	1.20181	M	C	1.64313e-14	1.3254e-14	1.05805	M	PD	0.000283691	0.00115266	1.11198	P	C	2.0077e-07	9.90209e-07	1.15977	D	C	1.73202e-09	2.27735e-08	21061.9	20460.8	19899.4	19890.6	20458.6	19312.2	20447.3	19250.9	19206.1	19998.6	19813.5	19522.9	18790.1	19979.3	19245.5	18948.6	19297.8	18498.6	19595	19299	19189	18545.7	18769.6	18353.1
Lamin-B1	P20700;E9PBF6;A0A0D9SFE5;A0A0D9SFY5	32	11	66693.6	234.552	1.1384	C	D	9.65232e-05	8.18082e-06	1.00782	M	PD	0.753402	0.387155	1.12147	C	P	0.00151581	0.00149513	1.1384	C	D	8.83979e-06	2.68085e-05	5518.35	6454.11	6051.44	5596	6370.42	6015.74	5892.17	6629.99	5996.99	6058.36	6202.87	6108.14	6043.97	5685.47	6143.55	5868.19	5648.94	6129.17	5866.24	5966.28	5658.95	6679.86	6000.62	5407.93
Putative heat shock protein HSP 90-beta-3	Q58FF7	27	1	68667.1	233.735	1.15642	M	C	1.76875e-09	4.30993e-10	1.10113	M	PD	0.00035898	0.00135992	1.09936	P	C	2.07742e-05	4.33134e-05	1.00108	D	C	0.939313	0.297784	625.697	579.244	575.847	628.254	573.659	560.833	631.461	570.639	543.961	587.733	516.702	498.112	488.197	534.238	503.293	499.923	521.395	519.384	497.78	508.78	579.458	576.595	540.139	537.637
Stress-70 protein_ mitochondrial	P38646;A0A3B3ITI4;D6RJI2;D6RA73;H0Y8S0;A0A3B3ITN1;H0YBG6	30	13	73965.8	233.702	1.22694	M	D	2.94542e-13	1.7974e-13	1.10492	M	PD	0.00968512	0.0152201	1.16233	P	C	5.76091e-06	1.55539e-05	1.05036	C	D	0.0292699	0.0184583	12012.1	12100.1	12072.2	11455.7	11614.9	11922	11506.9	11622.6	12029.3	11815.1	9456.47	10258	9716.42	9188.34	10175.2	9497.7	9301.33	9489.19	9584.67	9629.7	12625	11565.7	11895.6	12033.9
Rab GDP dissociation inhibitor beta	P50395;Q5SX87;Q5SX91;Q5SX86;Q5SX90;V9GYF8;V9GYJ7	24	10	51119.6	230.455	1.07143	M	D	2.52115e-05	2.44038e-06	1.05768	M	PD	2.02687e-05	0.000178431	1.00491	P	C	0.715975	0.216534	1.02099	C	D	0.0912363	0.0483232	9503.3	9189.44	8992.77	8826.61	8998.85	9087.86	8842.23	8852.92	8793.16	9009.68	8499.33	8602.77	8654.34	8340.3	8437.41	8114.44	8283.78	8368.86	8379.87	8409.01	8961.23	8783.67	8811.09	8714.25
Alpha-actinin-3	Q08043;A0A087WSZ2	28	1	103983	229.524	1.31507	C	P	8.45742e-11	2.72256e-11	1.05983	PD	M	0.255469	0.177757	1.31507	C	P	2.63185e-07	1.18659e-06	1.06908	C	D	0.0107575	0.00804818	1290.22	1174.8	1161.75	1175.35	1144.28	1221.72	1105.71	1114.98	1049.57	1159.82	1423.04	1359.15	1442.03	1364.58	1387.28	1396.18	1245.65	1285.16	1301.3	1356.04	1157.95	1225.67	1197.8	1006.43
Eukaryotic initiation factor 4A-I	P60842;J3KT12;J3KSZ0;J3KTB5;J3QS69;J3QL43;J3KTN0;J3QR64;J3QLN6;J3KS25;J3QKZ9;J3QL52;J3KS93;E7EMV8;J3KT04;E9PBH4;F8WE11;J3QQP0	28	8	46382.2	228.872	1.14727	C	D	2.97031e-08	5.27715e-09	1.05158	M	PD	0.0219076	0.0277983	1.04706	C	P	0.0165991	0.0106469	1.14727	C	D	3.29819e-06	1.18004e-05	14789.5	15407.8	14909.1	14310.1	14771.5	14871.3	15108.4	15043.1	15176.9	14932	13384.1	14442.2	13615.2	12767.1	14341.2	13337.5	12622.6	13658.4	13790.6	13551	15902.6	15461.9	14986	14453.1
Trifunctional enzyme subunit alpha_ mitochondrial	P40939;H0YFD6;A0A2R8Y4F5;A0A2R8YG21;A0A2R8Y688	33	8	83741.2	225.784	1.07637	D	C	0.00306925	0.000186971	1.01607	M	PD	0.43081	0.259303	1.00049	P	C	0.963941	0.267727	1.07637	D	C	0.00690235	0.00555156	3238.66	3144.13	3301.68	3091.11	3228.27	3334.36	3075.61	2941.59	3173.51	3169.88	3052.72	3303.55	3295.39	3205.73	3339.21	3266.25	3064.76	3379.91	3195.98	3233.72	3186.67	2786.62	3192.59	3117.91
T-complex protein 1 subunit epsilon	P48643;B7ZAR1;E9PCA1;E7ENZ3;D6RIZ7;H0Y914	31	5	60127.4	224.812	1.07048	C	D	9.89919e-05	8.37993e-06	1.00957	M	PD	0.478059	0.279554	1.05531	C	P	5.75126e-05	9.86429e-05	1.07048	C	D	4.53497e-05	0.000102637	6174.07	5844.35	5791.18	6083.79	5638.19	5666.27	5811.49	5535.13	5659.23	5800.41	5976.56	5479.59	5741.16	5903.49	5625.11	5629.42	5921.77	5470.58	5592.4	5704.45	5903.88	6020.08	5751.46	5825.04
Transcription intermediary factor 1-beta	Q13263;M0R0K9;M0R3C0;M0R2I3	23	13	90317.6	224.345	1.07556	P	D	0.0466247	0.00235734	1.01286	PD	M	0.67536	0.357114	1.03658	P	C	0.270856	0.103916	1.03761	C	D	0.0697977	0.0392614	6743.71	6592.78	7100.87	6739.77	7071.67	7007.77	7092.46	6809.59	7127.31	6920.66	6220.09	6778.76	6750.67	6538.51	6804.86	6753.97	6677.4	7250.64	7015.17	6754.45	7763.65	6574.72	7563.84	7963.17
DEAD box protein 5	J3KTA4;P17844;J3QSF1;J3KRZ1;J3QRQ7;J3KRX8;J3KTQ4;J3QR02;J3QRN5	27	6	69600.5	223.932	1.52551	C	M	0	0	1.09996	PD	M	2.75416e-08	1.74174e-06	1.38753	C	P	7.02449e-12	2.33005e-10	1.38622	C	D	1.81655e-12	1.28869e-10	4119.68	4325.68	3941.59	4287.83	4268.44	4115.91	4212.41	4122.09	4161.06	4172.74	4457.17	4729.67	4651.29	4659.04	4672.44	4367.7	4512.86	4614.4	4663.7	4592.03	4810.21	4770.42	4503.43	4681.28
Myosin-2	Q9UKX2	45	2	224071	222.08	1.01514	D	M	0.958947	0.0399383	1.00988	PD	M	0.630344	0.340896	1.00595	C	P	0.895871	0.254452	1.00448	D	C	0.861939	0.281508	688.483	694.423	700.401	679.366	675.235	745.192	776.539	755.744	750.198	718.398	717.263	824.803	688.162	696.697	758.923	709.664	694.256	749.487	724.183	729.271	743.559	689.991	717.747	753.815
Histone acetyltransferase KAT6B	Q8WYB5;A0A3B3ISI1;A0A3B3ITI0;A0A3B3IU93;A0A3B3IS73;A0A3B3ISF5;A0A3B3IT63;A0A3B3ISD5;A0A3B3IUA4;A0A3B3ITC3;A0A3B3IU70;A0A3B3ISD0;A0A3B3ITP3;A0A3B3IRV4;A0A3B3ITV5	40	2	234287	221.203	1.17937	P	D	1.79837e-06	2.218e-07	1.04119	M	PD	0.201228	0.148452	1.01497	P	C	0.639273	0.199374	1.16198	C	D	0.00013543	0.000254386	5892.13	5766.68	5885.41	5420.62	5855.64	5958.28	5925.14	5830.28	6037.53	5841.3	5104.47	5271.21	5335.34	4927.35	5084.34	4962.28	5371.83	5429.95	4849.34	5148.46	6747.91	6181.83	6051.14	6373.65
Phosphoglycerate kinase 1	P00558	25	6	45014	221.134	1.27341	M	C	5.29576e-14	3.90373e-14	1.09058	M	PD	0.00233927	0.00545951	1.24048	P	C	4.09856e-08	2.60727e-07	1.0948	D	C	0.000631128	0.000813568	14730.8	14163.1	14996.3	14654.8	14274.3	14967	14628.8	14157.9	15088.1	14629	11880.6	13004.9	12906	11933.1	13261.5	12464.3	12056.9	12882.5	12803.8	12577.1	14795.6	13915.7	14566.7	15028.6
Alanine--tRNA ligase	A0A6Q8PF33;A0A6Q8PGE8;A0A6Q8PGN5;P49588;A0A6Q8PGR9;A0A6Q8PFY2;A0A6Q8PGB5	35	1	106804	220.343	1.06972	C	M	0.177492	0.00829836	1.05555	PD	M	0.100663	0.0880297	1.00851	C	P	0.648028	0.201159	1.0184	C	D	0.555578	0.203341	1061.69	959.961	910.603	973.6	872.525	882.216	1017.19	1002.24	906.368	954.043	1088.45	846.101	1064.34	1103.31	902.061	1041.57	1112.58	868.185	992.519	1002.12	954.327	1019.18	1005.75	956.477
RNA helicase	A0A1X7SBZ2;A0A5H1ZRQ2;Q92841;A0A0U1RQJ0	31	3	80938.9	220.09	1.37034	C	D	0	0	1.00041	PD	M	0.921891	0.444151	1.15888	C	P	2.33054e-07	1.10435e-06	1.37034	C	D	7.73692e-12	2.71278e-10	1381.47	1433.52	1423.44	1514.41	1449.08	1454.02	1475.93	1468.88	1550.2	1461.22	1235.49	1354.24	1347.35	1372.45	1376.55	1272.28	1336.72	1386.11	1375.13	1339.59	1574.38	1619	1587.49	1681.16
Heat shock 70 kDa protein 6	P17066;P48741	26	1	71484.5	220.073	1.76309	M	D	0	0	1.35161	M	PD	0.000788556	0.00256583	1.44661	P	C	3.89394e-08	2.5115e-07	1.11217	C	D	0.0146382	0.0104461	151.201	146.483	169.814	167.35	152.73	171.755	161.866	177.595	173.633	163.603	87.5114	94.6913	94.3637	87.6324	95.7867	90.9773	88.3512	90.4631	105.363	92.7933	150.632	135.021	153.735	158.79
Beta-actin-like protein 2	Q562R1	26	2	42345.5	219.554	1.19329	D	C	2.08617e-06	2.53289e-07	1.05291	M	PD	0.184294	0.138287	1.00605	P	C	0.927504	0.260253	1.19329	D	C	1.94898e-05	5.22983e-05	442.9	463.094	445.111	447.866	482.391	473.236	417.138	452.736	414.677	448.794	473.041	451.526	496.12	453.448	514.626	439.029	456.337	429.792	448.83	462.528	359.863	422.514	363.376	333.39
Hypoxia up-regulated protein 1	Q9Y4L1;A0A087X054;A0A494C039;A0A087WWI4;E9PJ21;K7EQK2;J3KTF1;J3QL06;J3QLE9;J3QQH7;Q9BST8	31	14	111564	219.213	1.16496	M	C	1.42566e-09	3.54781e-10	1.0601	M	PD	0.0223832	0.0283331	1.15991	P	C	3.95321e-06	1.13321e-05	1.0379	D	C	0.0972596	0.0509479	3130.58	3007.56	3080.11	3289.22	3091.79	3288.32	3325.07	3213.4	3275.69	3189.08	2692.7	2766.19	2745.21	2916.02	2723.67	2865.82	2978.2	2970.92	2912.65	2841.26	3249.14	2993.98	3028.76	3358.72
Peptidyl-prolyl cis-trans isomerase FKBP4	Q02790;F5H1U3;F5H120;H0YFG2	23	11	52089.8	212.559	1.10684	M	C	2.63193e-08	4.74567e-09	1.04712	M	PD	0.000262712	0.00110353	1.05951	P	C	0.000103321	0.000165451	1.05455	D	C	3.81584e-05	8.9594e-05	14892.1	14214.1	13957.9	13797	13694.8	13859.4	13846.1	13241.4	13576	13897.6	13504.6	13307.9	13159.4	13210.2	13667.9	13225.1	12724.3	13199.1	13171.4	13241.1	13740.8	13833	13536	13248.8
Myosin-3	P11055	41	2	224989	212.084	1.35825	M	C	0.00069985	4.88205e-05	1.14834	M	PD	0.0898017	0.0807606	1.30925	P	C	0.0015031	0.00149123	1.05634	D	C	0.534943	0.197576	898.654	1131.91	944.789	923.582	1113.9	727.025	996.451	1347.5	821.684	989.5	892.753	835.19	596.22	925.046	733.763	609.602	877.305	855.09	601.022	769.554	807.745	1153.82	821.961	801.717
Eukaryotic translation initiation factor 4 gamma 1	Q04637;E7EUU4;E7EX73;E9PGM1;C9JF13;C9J6B6;C9J2Z7;C9K073;A0A6Q8PFB2;H7C044;H7C0V6	31	8	176233	208.07	1.12959	P	D	4.1837e-09	9.11801e-10	1.015	M	PD	0.499548	0.288676	1.07309	P	C	1.9065e-05	4.09979e-05	1.05265	C	D	0.00191969	0.00195726	2417.24	2557.95	2343.8	2401.29	2558.91	2296.94	2432.99	2461.38	2445.45	2435.1	2240.9	2346.11	2219.23	2249.89	2327.3	2210.33	2229.49	2308.84	2146.09	2253.13	2580.61	2555.66	2487.29	2548.76
Spectrin beta chain	M0QZQ3;M0R1V6	37	4	226631	207.865	1.07853	C	M	0.000102317	8.64057e-06	1.02607	PD	M	0.040193	0.0448978	1.0733	C	P	0.00216991	0.00196427	1.02986	C	D	0.18121	0.0838957	3506.28	3700.79	3673.38	3546.85	3546.7	3547.25	3653.26	3706.32	3753.73	3626.06	3727.34	4043.49	3776.45	3693.09	3854.25	3787.62	3784.43	3701.57	3808.76	3797.45	3651.85	3591.69	3653	3725.3
Exportin-2	P55060	33	16	111215	207.779	1.07232	P	D	0.00238644	0.000147684	1.00792	PD	M	0.748	0.384631	1.06492	P	C	0.00284283	0.00242233	1.00695	C	D	0.707914	0.242554	5693.9	5615.74	5673.82	5548.1	5626.83	5680.66	5789.4	5346.27	5436.56	5601.25	5454.05	5884.65	5411.52	5042.5	5774.41	5253.29	5240.38	5656.2	5320.09	5448.57	6194.02	5676.99	5820.35	6151.54
Heat shock protein beta-1	P04792;A0A6Q8PGK1;A0A6Q8PFK8;A0A6Q8PHJ6;A0A6Q8PF43;A0A6Q8PFE7;A0A6Q8PGY2;A0A6Q8PH65;A0A6Q8PHA6;C9J3N8	19	8	22839.6	207.598	1.21135	P	C	1.59601e-11	6.15404e-12	1.06966	M	PD	0.040426	0.0450939	1.21135	P	C	1.15211e-06	3.98581e-06	1.0222	D	C	0.372127	0.148608	78042	77417.9	76852.5	81735.5	78166.7	80531.8	77763.6	73769	79483.3	78195.8	65411.3	69722.2	65285	66947.5	71210.7	67185.1	63118	64304.5	69031.3	66912.8	82212	79224.9	84194.3	76363.6
Myosin-13	Q9UKX3	39	6	224746	205.335	1.17738	M	D	8.86001e-11	2.83913e-11	1.11411	M	PD	7.73456e-05	0.000458569	1.09574	P	C	0.000148097	0.000219228	1.01627	C	D	0.419759	0.163775	3932.65	4269.08	4128.85	4248.17	4067.73	4366.74	4151.93	4024.87	4246.03	4159.56	3387.6	3654.74	3586.25	3348.88	3748.64	3473.91	3483.74	3487.33	3625.03	3532.9	3854.85	3995.07	4095.93	3969.29
T-complex protein 1 subunit theta	P50990;H7C4C8;H7C2U0	27	8	60191	205.265	1.11001	M	D	1.72539e-06	2.14306e-07	1.06961	M	PD	0.00136857	0.00380565	1.04822	P	C	0.0247705	0.0146448	1.02606	C	D	0.138186	0.0678598	5033.66	5155.67	5047.27	4915.91	5178.8	4896.51	5166.24	4990.98	4917.48	5033.61	4557.16	4818.99	4492.44	4479.55	4715.59	4321.98	4330.21	4486.28	4610.66	4534.76	5235.5	4819.6	4924.78	5075.53
Microtubule cross-linking factor 1	Q9Y4B5;J3QL92;A0A0G2JIR1;A0A0G2JIS2;A0A0G2JK64;A0A0G2JRN8;A0A0G2JRR0;A2ABF8;A2ABF9;J3QLE1;Q6ZU65;Q96KQ7	47	3	210781	203.032	1.35439	C	M	7.18329e-07	9.65713e-08	1.18478	PD	M	0.00130934	0.00371761	1.27603	C	P	0.00193697	0.00178472	1.03534	C	D	0.713403	0.2438	362.027	405.221	361.859	329.903	392.452	329.416	325.796	314.303	357.85	353.203	491.389	470.582	453.818	455.369	477.4	426.158	439.724	459.135	484.851	462.047	409.581	380.781	382.244	316.474
Bifunctional purine biosynthesis protein ATIC	P31939;H7C1S2;C9JLK0;F8WEF0	26	6	65129.2	202.296	1.02985	M	D	0.480528	0.0208676	1.01948	M	PD	0.286451	0.192483	1.01633	P	C	0.414815	0.146093	1.00394	C	D	0.879941	0.285501	6463.5	6391.77	5978.6	6641.7	6341.73	5836.36	6623.55	6123.47	5903.97	6256.07	6220.94	6328.38	5647.62	6133.71	6250.6	5660.47	6232.66	6329.31	5868.95	6074.74	6150.61	6474.61	6072.11	6180.95
ATP-citrate synthase	P53396;K7ESG8	28	8	121752	201.735	1.13584	D	C	1.61193e-05	1.6137e-06	1.00077	PD	M	0.994143	0.462659	1.03781	P	C	0.0820296	0.0393526	1.13584	D	C	1.08134e-05	3.15956e-05	2245.41	2148.42	2104.63	2021.9	2162.95	1992.28	2121.82	1972.73	1908.85	2075.44	2128.69	2273.64	2113.64	2071.66	2324.24	2052.38	2108.21	2350.92	2113.01	2170.71	2125.75	1898.09	2056.23	2048.82
Heterogeneous nuclear ribonucleoprotein Q	O60506;B7Z645;F6UXX1	22	10	69830.8	201.275	1.205	P	D	3.81473e-13	2.24963e-13	1.07101	M	PD	0.0467708	0.0502417	1.05148	P	C	0.0088346	0.00627316	1.14601	C	D	7.51508e-08	5.06729e-07	7201.84	7259.67	6946.91	6910.38	6662.6	7009.9	6895.87	6974.25	7055.23	6990.74	5819.53	6125.11	5953.55	5736.32	6239	5903.05	5565.28	6005.39	5936.42	5920.4	7822.39	7017.26	7310.07	7292.27
Heat shock cognate 71 kDa protein	A8K7Q2	19	1	45509.4	199.59	1.22377	M	D	2.20046e-13	1.37877e-13	1.11614	M	PD	0.00143717	0.00395435	1.05339	P	C	0.0246562	0.0146232	1.13241	C	D	1.18278e-05	3.37292e-05	1347.32	1409.87	1391.45	1363.27	1364.33	1405.82	1347.1	1377.56	1363.27	1374.44	1115.6	1165.02	1117.16	1100.53	1134.42	1113.22	1101.82	1133.25	1127.07	1123.12	1364.25	1363.02	1333.39	1362.39
Splicing factor 3B subunit 1	O75533;H7C341;A0A494C1M2;B4DGZ4;F8WC19	38	8	146572	199.375	1.05822	M	D	0.108806	0.00524069	1.04654	M	PD	0.0377468	0.0429608	1.0076	C	P	0.677427	0.207785	1.03009	C	D	0.154539	0.0741589	2831.4	2784.22	2776.03	3031.26	2585.12	2523.77	2920.53	2790.04	2666.48	2767.65	2648.06	2768.48	2566.03	2580.3	2745.77	2336.05	2648.9	2654.92	2589.99	2615.39	2691.18	2734.12	2638.19	2648.84
Heterogeneous nuclear ribonucleoproteins A2/B1	P22626;A0A087WUI2	20	11	37486.8	198.214	1.21823	M	D	4.80842e-09	1.03193e-09	1.11401	M	PD	0.00449741	0.00868659	1.09963	P	C	0.00170855	0.00161923	1.07956	C	D	0.0136899	0.00985956	28383.1	27761.9	26944.9	26662.7	26604.6	27601.5	26521.8	25805.3	25999.9	26920.6	22923.4	24581.4	22667.3	20480.3	23349.4	20762	20478.4	21826.7	21813.6	22098.1	28940	25611.2	26570.1	27078.8
ATP synthase subunit alpha_ mitochondrial	P25705;K7EK77;K7ERX7;K7EJP1;K7EQH4;K7ESA0	23	6	59864.8	197.821	1.06044	C	P	0.000743564	5.16134e-05	1.01454	PD	M	0.36915	0.231582	1.06044	C	P	0.00281587	0.00241263	1.01492	C	D	0.304639	0.126317	9804.48	10221.6	10066.6	9822.28	10458	10058.9	9933.19	10279	10111.8	10084	10192	10905.8	10059.1	10137.1	10638.2	10568.4	10201.9	10468	10924.7	10455	10319.3	9796.1	9989.29	10773.3
L-lactate dehydrogenase A chain	P00338;F5GXY2;F5GYU2;F5GXH2;F5H5J4;F5H6W8;F5GZQ4;F5GWW2;F5GXC7;F5H8H6;F5GXU1	21	11	36973.9	197.3	1.10116	M	D	8.24661e-11	2.66693e-11	1.05865	M	PD	0.00173339	0.00447132	1.07727	P	C	1.76031e-05	3.85595e-05	1.00282	C	D	0.788104	0.262838	25541.7	25085.6	25178.6	25627.8	24432.7	24215.2	25713	24168.2	24997.5	24995.6	23119.9	23237.4	22230.3	22759	22824.1	22168.5	22298.4	22477.7	23179.7	22699.4	25268.7	23928.1	24487.5	25178.9
Polyadenylate-binding protein	A0A087WTT1;P11940;E7EQV3;E7ERJ7;H0YAR2;H0YBN4;E5RGH3;E5RH24;E5RJB9;H0YEQ8;B1ANR1;H0YAP2;E5RHG7;H0YAS6;H0YB75;H0YB86;H0YAS7;H0YC10;E5RFD8;E5RGC4	27	1	58764.3	196.185	1.32666	C	D	5.01314e-07	6.92535e-08	1.10712	M	PD	0.0131818	0.0192851	1.17733	C	P	0.00028026	0.00036839	1.32666	C	D	2.13838e-05	5.45953e-05	995.413	996.059	1024.78	870.336	938.119	958.474	931.799	910.451	971.467	955.211	804.079	1036.57	885.265	740.162	869.131	750.322	726.441	764.337	725.693	811.334	1025.2	960.092	923.021	963.247
Radixin	A0A2R8Y5S7;P35241;A0A2R8Y7M3;E9PNV3;A0A2R8Y4H6;A0A2R8Y5P0;E9PQ82;E9PKN5	24	6	69449.9	195.08	1.09592	P	D	1.50149e-06	1.88162e-07	1.02929	M	PD	0.159593	0.12391	1.01325	P	C	0.401469	0.142863	1.08159	C	D	4.67644e-06	1.56658e-05	5250.68	4901.29	5056.21	4997.23	4837.98	4767.95	5113.51	4697.67	4987.48	4956.67	4784.8	4698.53	4532.07	4469.91	4589.11	4600.45	4674.15	4416.31	4591.71	4595.23	5353.04	5009.65	4905.36	5098.58
Heat shock 70 kDa protein 1-like	P34931;Q53FA3	17	2	70774.3	194.994	1.45723	M	C	0	0	1.16433	M	PD	0.00358618	0.00736175	1.4299	P	C	3.65263e-14	2.34584e-12	1.07323	D	C	0.00060625	0.000785349	1529.74	1537.9	1566.89	1588	1582.21	1574.63	1630.54	1563.46	1549.57	1569.22	1199.13	1149.81	1145.38	1196.12	1189.13	1121.15	1131.84	1103.36	1165.37	1155.7	1552.29	1509.9	1514.08	1539.46
Heat shock 70 kDa protein 4	P34932;A0A087WYC1;A0A087WTS8	31	5	95186.5	194.936	1.07302	P	C	7.53767e-07	1.00184e-07	1.01617	M	PD	0.187738	0.140209	1.07302	P	C	8.55064e-06	2.16983e-05	1.02904	D	C	0.0315274	0.0197634	3151.97	3126.96	3212.24	3070.72	3055.86	3035.69	3167.74	3035.74	3187.93	3116.09	3060.39	3061.38	2987.43	3008.69	3077.58	2944.75	2818.67	3018.95	3043.41	3002.36	3158.67	3103.9	3074.16	3218.82
Catenin alpha-1	P35221;G3XAM7;E5RIB1;E5RJ41;E5RG03;E5RGY6;E5RHV7;E5RIE0;E5RJL0;E5RFM3;E5RGY7;E5RFG3;E5RFK9;E5RFM5;E5RGD2;E5RJP7;A0A087WZL6;E5RGG4;E5RGS1;E5RGU3;E5RHJ5;E5RIT8;E5RJ43;E5RJZ2;H0YBB8	29	3	100756	193.062	1.05931	P	D	0.0114152	0.000629376	1.01162	PD	M	0.534027	0.304118	1.01527	P	C	0.445908	0.153379	1.04339	C	D	0.0165734	0.0115147	1781.8	1664.62	1578.49	1717.08	1649.22	1638.96	1713.43	1623.94	1675.54	1671.45	1616.81	1737.43	1644.95	1626.32	1671.85	1562.97	1621.92	1634.26	1663.04	1642.17	1849.24	1694.52	1761.08	1791.95
Sodium/potassium-transporting ATPase subunit alpha-1	P05023;Q5TC01;Q5TC02	28	4	114208	192.634	1.09313	C	P	0.00109147	7.33681e-05	1.01688	PD	M	0.490207	0.284325	1.09313	C	P	0.00291689	0.00247182	1.01417	C	D	0.586959	0.212169	1101.02	1199.02	1197.23	1103.1	1183.13	1097.22	1161.99	1115.45	1107.61	1140.64	1174.73	1258.52	1272.33	1122.79	1235.21	1202.14	1135.43	1260.71	1168.39	1203.36	1114.04	1173.24	1157.82	1045.7
Protein TOPAZ1	Q8N9V7	31	1	193436	192.568	3.58157	D	M	4.52052e-06	5.13328e-07	2.8553	PD	M	1.08426e-05	0.000109006	1.16821	C	P	0.57292	0.185404	1.44002	D	C	0.0418823	0.0250884	143.065	23.7637	50.1811	14.5646	77.9285	32.4386	93.8909	55.8064	38.4319	58.8967	374.401	198.517	190.149	186.126	164.749	128.019	280.701	201.375	174.451	210.943	217.508	140.214	77.3033	76.0339
6-phosphogluconate dehydrogenase_ decarboxylating	P52209;K7ELN9;K7EPF6;K7EM49;K7EMN2	22	11	53653.3	190.793	1.14597	D	C	1.55344e-07	2.36991e-08	1.0746	PD	M	0.000336182	0.00129865	1.10289	P	C	0.000453506	0.000552758	1.14597	D	C	1.8441e-06	7.51852e-06	8896.34	8986.96	9257.92	8824.19	8969.62	9078.69	9350.49	8922.95	9226.76	9057.1	9929.56	10549.9	10059.5	9486.41	10311.3	9509.15	9603.75	10185.6	9637.76	9919.21	10126	9080.78	9341.85	10229.3
Exportin-1	O14980;C9JKM9;C9J673;C9IZS4;C9JQ02;C9JV99;F8WF71;C9IYM2;C9JF49;H7BZC5	31	8	124527	190.617	1.10231	M	D	4.05097e-06	4.66807e-07	1.09577	M	PD	1.44646e-06	2.83568e-05	1.05825	C	P	0.00984001	0.00679992	1.07088	C	D	0.00200894	0.00203189	1020.81	975.434	981.786	1007.58	973.032	1012.12	978.942	980.733	980.671	990.123	891.337	867.987	907.958	918.773	834.128	910.334	952.058	868.652	932.829	898.228	872.12	942.404	859.481	898.986
Nucleolin	P19338;H7BY16	23	12	76671.5	190.004	1.29031	M	D	1.22125e-15	1.27916e-15	1.19913	M	PD	1.30763e-06	2.69844e-05	1.10805	P	C	1.25623e-06	4.22734e-06	1.03973	C	D	0.0391736	0.0237362	14318	13752.2	13009.1	13438.8	13088.9	13256.6	14256.7	14217.5	13287.9	13625.1	11227	10422.7	10205.1	11336.3	9743.27	10610.2	10521.9	10373.9	10595.8	10559.6	13071	12258.5	11852.9	12145.4
Rab GDP dissociation inhibitor alpha	P31150;G5E9U5	22	2	51210.1	189.47	1.09997	P	C	4.034e-06	4.66382e-07	1.02885	PD	M	0.0607537	0.0611163	1.09997	P	C	0.00012	0.000183708	1.07327	D	C	2.89131e-06	1.06964e-05	2500.22	2597.87	2622.57	2524.73	2581.35	2440.36	2524.27	2567.35	2548.89	2545.29	2543.41	2649.88	2581.58	2576.24	2550.47	2617.12	2593.82	2660.99	2505.49	2586.56	2690.15	2529.69	2585.86	2804.04
Elongation factor 1-alpha 1	P68104;Q5VTE0;A0A087WV01;A0A087WVQ9;Q5JR01;A6PW80;A0A6Q8PFK6	23	11	50483.1	188.152	1.05377	M	C	0.00111177	7.43057e-05	1.01893	M	PD	0.0779869	0.0728039	1.03225	P	C	0.0160508	0.0103524	1.03613	D	C	0.00181963	0.00188019	70314.9	64844.4	65754.3	65959.5	64590.3	63671.1	66376.1	62689	66590.4	65643.3	64044	65772.9	65242.8	63002.9	64768.1	63847.9	64580.9	65564.5	64076.4	64544.5	66820.6	65198.5	64893.5	64657.4
26S proteasome non-ATPase regulatory subunit 2	Q13200;C9JPC0;H7C1H2;H7C2Q3	30	7	100941	187.479	1.08131	C	M	0.00985495	0.000551508	1.05127	PD	M	0.0171277	0.0235633	1.01217	C	P	0.659464	0.203772	1.04553	C	D	0.0651023	0.0370964	5035.61	4751.38	4884.79	4909.16	4772.14	5194.35	4523.33	4656.86	4753.38	4831.22	5065.33	4984.66	4963.96	5001.23	5256.56	5014.13	4616.65	4969.51	5097.11	4996.57	5194.68	5007.5	5942.11	4950.19
AP-1 complex subunit beta-1	Q10567;C9J1E7;H7C034;K7ERB2;K7EJ01;K7EN71	32	3	105549	186.674	1.11438	D	C	0.006289	0.000362054	1.02681	PD	M	0.335589	0.215352	1.07757	P	C	0.0182278	0.0115009	1.11438	D	C	0.00029677	0.000463156	539.234	537.602	486.047	586.708	513.385	491.497	574.872	548.79	498.981	530.791	556.446	540.011	487.212	594.389	567.999	555.894	575.485	569.712	540.438	554.176	502.47	528.095	465.746	567.253
Stress-induced-phosphoprotein 1	P31948;F5H783;H0YGI8;F5GXD8	26	6	63266.7	185.701	1.37027	M	D	2.22045e-16	2.78258e-16	1.1673	M	PD	0.00555689	0.0101812	1.25442	P	C	2.4654e-07	1.13356e-06	1.07441	C	D	0.00427604	0.00374824	6212.41	6207.55	6384.61	5967.75	5955.19	6083.79	6015.01	5937.94	6389.81	6128.23	4349.44	4795.82	4602.34	4155.92	4660.97	4444.15	4307.41	4408.66	4525.8	4472.28	6806.64	5869.76	6057.75	6038.62
Ezrin	P15311;E7EQR4	25	4	69527	184.909	1.25586	P	D	1.31006e-13	8.58464e-14	1.07755	M	PD	0.0639537	0.0630828	1.22197	P	C	2.39126e-07	1.11046e-06	1.02773	C	D	0.296875	0.123919	4162.34	4448.33	4275.34	4198.12	4360.21	4177.64	4207.4	4206.1	4159.56	4243.89	3454.64	3759.89	3521.9	3309.24	3694.44	3274.01	3446.69	3495.82	3469.42	3491.78	4697.15	4455.4	4473.85	4282.37
A-kinase anchor protein 9 (Fragment)	A0A6I8PUA5;A0A2R8Y590;A0A6I8PUD8	37	1	218596	184.18	2.17681	C	M	2.33421e-09	5.47853e-10	1.69208	PD	M	9.25842e-07	2.08765e-05	1.29467	C	P	0.00745524	0.00544355	1.27838	C	D	0.000589908	0.000773708	126.891	97.8725	105.971	72.8391	91.9966	68.3216	102.209	92.4328	82.7705	93.4782	167.554	189.438	147.025	177.191	157.072	146.668	140.901	122	184.718	159.174	215.455	151.567	175.78	173.798
C-1-tetrahydrofolate synthase_ cytoplasmic	P11586;A0A384N5Y3;F5H2F4;V9GYY3;V9GZ78;A0A494C1T2	29	7	102244	183.995	1.15019	M	D	1.21486e-06	1.5501e-07	1.08747	M	PD	0.00269906	0.00594532	1.01877	P	C	0.413908	0.145947	1.09478	C	D	0.00092141	0.00111479	5417.72	5258.56	5225.05	4824.41	5205.17	5188.55	4992.88	4945.71	5162.33	5135.6	4290.18	4856.42	4476.6	4305.33	4664.15	4226.24	4252.05	4543	4571.14	4465.01	5414.29	5029.92	5106.38	5207.32
ATP synthase subunit beta_ mitochondrial	P06576;H0YH81;F8W0P7;H0YI37	20	5	56560	182.655	1.07735	M	C	1.16511e-05	1.20064e-06	1.07051	M	PD	2.29347e-07	7.81947e-06	1.00986	P	C	0.568859	0.184604	1.00293	D	C	0.819409	0.270364	16712	17125.2	16227.2	16139.2	16725.4	16956.7	16440.1	16597.4	16162	16565	15157	15611	15072.2	15873.2	15248.5	15571.4	15728.1	15357.1	15168.1	15420.7	14907.5	16069.7	15237.6	15484.1
Myosin phosphatase Rho-interacting protein (Fragment)	H0Y2S9;H0Y7E2;H7C3G6;J3QRL2;K7EL39	34	4	204686	181.15	1.48701	C	D	7.77156e-16	8.65691e-16	1.14162	M	PD	0.0422058	0.046615	1.00749	C	P	0.821384	0.238697	1.48701	C	D	7.99159e-10	1.31347e-08	1308.01	1351.92	1311.13	1270.43	1341.78	1387.33	1256.02	1399.95	1420.46	1338.56	948.889	1030.31	973.52	838.03	996.805	956.261	880.156	944.676	955.435	947.121	1566.22	1391.88	1461.15	1447.4
Kinesin-like protein KIF27	Q86VH2;F2Z355	31	1	161424	180.86	1.54104	C	M	1.53791e-07	2.35133e-08	1.37917	PD	M	0.000157248	0.000775535	1.23955	C	P	0.00135614	0.00136314	1.01711	C	D	0.647069	0.228249	108.679	93.5407	127.96	103.086	98.2296	105.136	85.7467	110.99	115.091	105.384	171.803	194.249	123.492	158.897	157.52	145.984	200.982	159.278	124.815	159.669	152.124	112.825	115.088	147.915
Heterogeneous nuclear ribonucleoprotein U	A0A1W2PPS1;Q00839;A0A1X7SBS1;A0A1W2PP35;Q5RI18;A0A1W2PP34;A0A1W2PPH7;A0A1W2PPL4;A0A1W2PQL0;A0A1W2PQ74;A0A1W2PQD4;A0A1W2PRZ7;A0A1W2PRI6;A0A1W2PNG3;A0A1W2PPE9;A0A1W2PP22	23	9	89116.6	180.648	1.10356	P	D	2.39375e-05	2.32668e-06	1.03691	M	PD	0.0996876	0.0877353	1.03754	P	C	0.0962663	0.0447942	1.06363	C	D	0.00497636	0.00425573	15635.4	15583.1	15740.2	14797.2	15345.9	15444.7	14846.5	14473.3	15846.2	15301.4	13988.3	14368.4	14199.4	13674.4	14827	13653.7	13462.7	13822.3	14276.6	14030.3	16676.5	15012.2	15625.6	15725.2
Puromycin-sensitive aminopeptidase	P55786;E9PLK3;H0YDG0;E9PP11;E9PPD4;E9PJY4;H0YCQ5	26	7	103961	179.798	1.12633	M	D	1.50855e-05	1.51887e-06	1.07015	M	PD	0.013895	0.0201036	1.09348	P	C	0.00189465	0.00175855	1.01053	C	D	0.717538	0.244736	1623.41	1594.14	1592.56	1424.12	1506.4	1575.62	1499.38	1516.78	1679.2	1556.85	1290.89	1456.74	1428.06	1320.56	1476.1	1285.87	1326.48	1446.63	1408.7	1382.22	1574.47	1464.41	1587.03	1576.56
Myosin-6	P13533	36	1	224534	178.064	1.08605	P	D	0.000749607	5.18537e-05	1.02559	M	PD	0.207206	0.151972	1.00348	P	C	0.883378	0.251827	1.08228	C	D	0.00233154	0.00230066	3415.63	3333.96	3477.84	3293.22	3282.81	3375.15	3360.18	3211.25	3303.11	3339.24	3222.91	3205.11	3148.09	3065.96	3248.04	3094.54	2980.34	2966.4	3163.04	3121.61	3654.3	3311.65	3432.27	3498.38
ATP-dependent 6-phosphofructokinase_ platelet type	Q01813;B1APP6;Q5VSR5;H0Y3Y3;H0Y757;V9GYV7;V9GY25	22	7	86508.7	178.012	1.16637	M	D	0	0	1.07879	M	PD	0.00766696	0.0128192	1.09696	P	C	1.07885e-07	5.66371e-07	1.05962	C	D	1.9657e-06	7.95262e-06	4345.34	4583.67	4463.54	4450.65	4500.38	4437.82	4462.47	4517.83	4446.62	4467.59	3863.37	3956.84	3776.62	3859.78	3782.64	3766.39	3777.01	3880.83	3809.59	3830.34	4575.59	4570.49	4316.85	4628.27
Triosephosphate isomerase	P60174;U3KPZ0;U3KQF3;U3KPS5	15	10	26954.7	177.73	1.23217	M	C	3.93718e-12	1.83398e-12	1.09808	M	PD	3.51184e-06	5.15177e-05	1.14029	P	C	2.28189e-07	1.10383e-06	1.10393	D	C	0.000318345	0.000486717	23339.8	22056.6	22032	21785.6	21978.9	22709.4	22151.9	21937.8	21906.3	22210.9	20798.3	18820.4	20377.9	20713.4	17980.3	19810.2	21311.3	19458.7	19823.9	19899.4	19913.7	20567.1	20153.3	19683.1
Dolichyl-diphosphooligosaccharide--protein glycosyltransferase subunit 1	P04843;B7Z4L4;F8WF32	23	10	68683.6	177.267	1.04237	M	P	0.118483	0.00567562	1.02596	M	PD	0.110244	0.093258	1.01978	C	P	0.335668	0.124305	1.01197	D	C	0.465271	0.176938	6521.41	6940.19	6704.53	6682.53	6821.06	7073.28	6398.96	6748.57	6437.02	6703.06	6426.25	7020.96	6625.83	6681.97	6743.7	6408.25	6448.03	6739.93	6631.88	6636.31	6002.49	6690.55	6426.07	6179.84
Vinculin	P18206;A0A096LPE1	32	4	124370	177.219	1.10683	M	D	0.000289837	2.16612e-05	1.10374	M	PD	9.73912e-06	9.91839e-05	1.06701	C	P	0.0212489	0.0129837	1.07298	C	D	0.0148579	0.01056	1438.27	1535.59	1632.25	1550.23	1568.44	1707.91	1499.85	1692.64	1484.51	1567.74	1375.25	1426.39	1463	1364.93	1337.59	1455.03	1388.65	1459.17	1477.8	1416.42	1416.25	1450.08	1496.17	1363.61
Calpain-1 catalytic subunit	P07384;E9PRM1;E9PJA6;E9PJJ3;E9PLC9;E9PLX0;E9PMC6;E9PQB3;E9PSA6;E9PIA9;E9PL37	26	7	82517.5	176.259	1.05718	C	M	0.0238846	0.00125555	1.02763	PD	M	0.0378288	0.0429918	1.03746	C	P	0.124907	0.0554386	1.0202	C	D	0.329885	0.135019	6836.93	6875.78	7289.06	7010.83	6952.85	7044	6844.88	6874.48	7230.64	6995.49	7091.34	7505.21	7284.55	7219.64	7396.44	7119.15	7104.88	7345.03	7175.31	7249.06	7353.94	6792.21	7032.71	7570.18
4F2 cell-surface antigen heavy chain	F5GZS6;J3KPF3;P08195;F5GZI0;H0YFS2;F5H0E2;F5H867;H0YFX4	20	3	65043.7	173.496	2.04005	P	C	0	0	1.09701	M	PD	0.166192	0.127846	2.04005	P	C	4.44089e-16	5.1557e-14	1.25261	D	C	1.65934e-08	1.38526e-07	6196.8	6506.32	6466.56	6230.04	6045.66	6459.1	5988.24	6100.65	6732.66	6302.89	4394.83	4352.29	4231.5	4393.48	4370.79	4326.45	4534.36	4416.4	4323.27	4371.49	7282.64	6913.73	6986.27	7256.19
Polypyrimidine tract-binding protein 1	P26599;A0A0U1RRM4;A6NLN1;A0A6Q8PEX4;K7EKJ7;A0A0D9SF20;K7ES59;K7EK45;A0A087WU68;K7ELW5;A0A087WUW5	18	4	57392.5	172.421	1.25984	M	D	1.57919e-09	3.90221e-10	1.199	M	PD	2.15188e-06	3.74988e-05	1.08337	P	C	0.000434581	0.000532487	1.01672	C	D	0.570799	0.207468	7290.9	7514.65	7509.68	8179.69	7534.14	7904.92	8343.22	7441.71	7470.74	7687.74	6224.06	5348.9	5997.29	6719.54	5349.24	6368.91	6864.91	5758.89	6287.86	6102.18	6479.35	6597.28	6608.37	6814.68
Heat shock protein 105 kDa	Q92598;A0A0A0MSM0;R4GN69;Q5TBM3	23	7	97777.6	172.036	1.56162	M	C	0	0	1.27222	M	PD	4.98126e-05	0.000331032	1.39168	P	C	1.2566e-09	1.66728e-08	1.06328	D	C	0.0821898	0.0446136	2599.09	2724.53	2419.66	2746.09	2687.04	2513.04	2713.46	2507.91	2418.91	2592.19	1927.26	1771.41	1716.81	1875.59	1716.62	1611.4	1922.85	1693.32	1649.51	1764.97	2419.51	2266.19	2307.3	2292.5
Myosin-7	P12883	35	2	223896	171.764	1.13846	M	C	3.41934e-08	5.99898e-09	1.06216	M	PD	0.0197266	0.0259883	1.12972	P	C	5.90052e-05	0.000100194	1.01393	D	C	0.461305	0.176194	544.339	518.586	512.794	500.912	525.13	491.45	473.782	492.235	494.84	506.008	464.837	432.768	450.815	463.296	461.407	437.988	454.707	461.217	428.91	450.66	545.462	489.042	512.753	529.085
Kinesin-1 heavy chain	P33176	28	3	110426	169.992	1.07824	M	C	0.121037	0.0057861	1.05978	M	PD	0.0442315	0.0481895	1.01107	P	C	0.695037	0.212205	1.02375	D	C	0.472961	0.179306	679.106	604.251	627.438	570.861	568.305	525.223	603.377	537.826	569.274	587.296	586.939	588.083	589.419	506.734	609.477	539.042	523.496	527.442	547.914	557.616	582.907	564.126	545.338	534.069
Coatomer subunit gamma-1	Q9Y678;H0Y8X7;H0Y8G2	28	6	99030.1	169.973	1.15167	C	M	6.90509e-10	1.84954e-10	1.08691	PD	M	0.0013228	0.00373132	1.1166	C	P	4.2783e-05	7.77621e-05	1.00811	C	D	0.670201	0.23421	1099.27	1078.99	1073.02	1133.58	1163.98	1148.83	1049.43	1097.72	1105.76	1105.62	1281.25	1275.9	1230.99	1276.97	1315.33	1240.55	1219.33	1213.18	1314.1	1263.07	1131.89	1084.51	1229.43	1136.17
Elongation factor 1-gamma	P26641	21	7	50461	169.872	1.10861	M	C	6.59166e-09	1.36455e-09	1.10281	M	PD	2.37808e-10	1.86482e-07	1.00479	P	C	0.754166	0.225369	1.00573	D	C	0.700285	0.240724	8995.99	8628.52	8571.33	8471.15	8670.92	8683.64	8509.79	8428.63	8632.54	8621.39	8044.3	8038.81	7890.71	7971.19	7627.27	7936.04	7702.01	7527.74	7653.69	7821.31	7816.85	8069.67	8085.51	7634.09
Matrin-3	A8MXP9;A0A0R4J2E8;P43243;D6REM6;D6R991;H0Y8T4;B3KM87;A0A1B0GX04;D6R8Z5;D6R9F3;D6RB45;D6RBI2;D6RBS2;D6RCM3;D6RE02;D6REK4;D6RIA2;D6RAM9;D6RAY2;D6RBK5	28	5	100481	169.566	1.15058	M	P	0.0002906	2.16952e-05	1.11067	M	PD	0.000866562	0.00268591	1.06389	C	P	0.00355353	0.00295207	1.00751	D	C	0.907502	0.291565	1907.35	1858.48	1746.47	1911.42	1901.69	1806.44	1975.64	2025.83	1887.43	1891.19	1892.29	1599.89	1705.05	1971.8	1576.37	1792.5	2010.52	1558.27	1749.72	1761.82	1602.99	1735.8	1611	1557.92
Nuclear mitotic apparatus protein 1	Q14980;A0A087WY61;F5H4J1;F5H6Y5;H0YFY6;K4DIE0;A6NGG8;H0YL92;H0YLV0;Q8TCU6;Q8WXS8	37	3	239343	169.272	1.06999	P	C	0.467864	0.0203681	1.01043	PD	M	0.834522	0.415763	1.06999	P	C	0.137649	0.0603387	1.02111	D	C	0.673442	0.234576	455.253	470.294	444.945	542.98	465.814	437.056	513.112	497.559	441.032	474.227	464.721	441.424	428.219	536.998	406.97	423.843	550.46	479.251	479.855	467.971	506.012	510.277	433.292	445.39
Heterogeneous nuclear ribonucleoprotein K	P61978;S4R457;S4R359	18	3	51261.5	169.085	1.1749	M	D	1.38734e-07	2.13507e-08	1.13669	M	PD	1.81139e-06	3.25608e-05	1.0046	P	C	0.76861	0.228508	1.06233	C	D	0.0338747	0.0208864	9835.66	9992.14	10527.6	10461.7	9727.68	10729.2	10338.9	10102	10302.8	10224.2	8673.89	8170.11	8764.62	9420.73	7647.74	8811.24	9189.83	8560.31	9081.23	8702.19	9179.87	9023.63	9331.94	9453.52
DNA replication licensing factor MCM7	P33993;C9J8M6	27	10	81935.4	167.528	1.13759	M	D	9.14969e-08	1.44943e-08	1.1322	M	PD	3.22395e-08	1.74174e-06	1.07857	C	P	0.00121481	0.00124892	1.08884	C	D	0.000267087	0.000430895	4042.97	4025.56	3688.63	3799.23	4017.58	3766.59	3891.75	3986.64	3572.98	3865.77	3533.08	3536.38	3430.39	3448.03	3475.03	3308.15	3224.13	3375.27	3253.31	3398.2	3493.03	3647.01	3467.79	3236.32
Calcium-binding mitochondrial carrier protein SCaMC-1	Q6NUK1;A0A3B3IU96;J3KN42;H3BMI3	19	8	53582.7	167.482	1.1292	M	D	4.74975e-05	4.30095e-06	1.10213	M	PD	1.76736e-05	0.000163049	1.03415	P	C	0.267367	0.103038	1.01448	C	D	0.623044	0.221558	4484.17	4414.96	4334.13	4123.88	4377.86	4527.73	4234.1	4297.21	4257.57	4339.07	3824.29	3988.1	3885.21	3627.39	3915.08	3975.19	3655.32	3838.24	3874.54	3842.6	4466.37	4043.27	4235.55	4054.97
Histone acetyltransferase	A0A3F2YNX6;Q92794;A0A3B3IS53;A5PLL3;A0A3B3ISU5;A0A3B3ISZ3;A0A3B3ITI3;C9JJY6	27	3	227964	167.427	1.12688	P	D	1.89686e-05	1.87224e-06	1.05517	M	PD	0.0592986	0.0602337	1.01303	P	C	0.666015	0.20537	1.11239	C	D	0.000101277	0.000198013	1504.5	1388.58	1415.7	1390.31	1395.83	1456.1	1525.63	1447.16	1376.16	1433.33	1314.42	1328.11	1296.11	1269	1328.73	1274.45	1182.28	1220.54	1282.58	1277.36	1602.24	1422.73	1518.65	1484.91
Heat shock protein 75 kDa_ mitochondrial	Q12931;I3L0K7;I3L239;I3L2D5;I3L3L4	22	5	80395.3	167.344	1.3023	P	D	0	0	1.0965	M	PD	0.0424515	0.0468205	1.23702	P	C	7.51948e-10	1.20411e-08	1.05277	C	D	0.00500814	0.00426902	1288.64	1300.77	1239.05	1324.09	1240.19	1329.03	1268.65	1227.6	1272.95	1276.78	976.429	1024.34	1044.74	983.124	1007.89	1016.27	994.858	1055.35	1000.69	1011.52	1375.59	1285.92	1341.17	1359.46
Unconventional myosin-Ib	O43795;E9PDF6;E7EQD9;H7C2Y7;A0A0U1RRI3;C9JYW1	30	1	133012	166.571	1.10773	P	C	0.00490183	0.000287622	1.02084	PD	M	0.529364	0.301901	1.10773	P	C	0.00937341	0.00654566	1.00437	D	C	0.834248	0.274508	1202.11	1393.9	1284.2	1308.68	1282.81	1262.98	1308.06	1433.69	1312.2	1309.85	1369.64	1266.39	1292.58	1230.79	1309.64	1215.82	1205.04	1306.48	1249	1271.71	1339.38	1558.82	1306.76	1274.42
Eukaryotic translation initiation factor 3 subunit A	Q14152	34	5	166969	166.024	1.13784	P	D	0.0243082	0.001274	1.00586	PD	M	0.859703	0.424373	1.02514	P	C	0.417638	0.146705	1.10994	C	D	0.0268364	0.0172336	521	587.54	652.814	691.765	556.154	734.851	638.341	632.288	748.547	640.367	497.005	582.439	543.456	684.333	614.814	639.877	600.179	645.647	615.545	602.588	629.658	649.887	704.85	731.69
Glucose-6-phosphate isomerase	A0A2U3TZU2;P06744;K7EQ48;A0A2R8Y6C7;K7EPY4;K7ERC6;K7EP41;A0A2R8YF08;K7ELR7;K7ERK8;K7ENA0;A0A0J9YXH9;A0A0J9YXM3;K7EIL4;A0A0J9YYI8;K7ESF4	19	1	67571.2	165.466	1.40021	P	D	0	0	1.08932	M	PD	0.109489	0.0928198	1.31399	P	C	2.02649e-08	1.4478e-07	1.06561	C	D	0.00069806	0.00088467	4275.37	4106.91	4284.83	4117.61	4023.99	4215.7	4135.75	4067.63	4000.49	4136.48	3102.44	3247.4	3225.64	3168.44	3214.99	3112.19	3061.77	3210.7	3133.6	3164.13	4762.31	4290.85	4620.62	4860.59
Sarcoplasmic/endoplasmic reticulum calcium ATPase 2	P16615;H7C5W9;A0A0C4DH86;H3BVB2	26	2	116411	165.177	1.04998	D	P	0.0593998	0.0029648	1.01396	PD	M	0.475623	0.278753	1.02684	C	P	0.109004	0.0494335	1.02253	D	C	0.198764	0.0901192	2084.25	2182.02	2020.52	2042.88	2115.8	1946.95	1909.82	2029.43	1946.68	2030.93	2114.8	2188.37	2074	2038.48	2204.38	1953.68	2068.19	2231.28	2112.16	2109.48	2050.42	2133.08	1948.02	1869.51
Fructose-1_6-bisphosphatase 1	P09467;A0A3B3IUC7;Q5VZC3	19	7	37241.7	164.798	1.23773	M	C	1.28619e-12	6.94318e-13	1.07733	M	PD	2.97354e-05	0.000226385	1.16339	P	C	1.69487e-07	8.52501e-07	1.13439	D	C	4.01556e-06	1.39864e-05	12376.3	11661.9	11716.5	11808	11389.8	11762.1	12037.3	10863.3	11556.3	11685.7	11038.1	11098.4	10925	10322.7	11106.7	9952.11	10721.9	10683.1	10542.2	10710	11433.4	11030.5	11217.6	10983.5
ADP/ATP translocase 3	P12236	20	1	33094.4	164.729	1.13594	C	P	1.79385e-07	2.70144e-08	1.06699	M	PD	0.000226847	0.00099937	1.13594	C	P	1.24413e-05	2.87441e-05	1.07877	C	D	0.00126977	0.00141789	5075.13	5170.78	5150.46	4844.97	5048.52	5142.1	4883.96	4805.4	5112.45	5025.97	4792.74	4916.52	4895.98	4779.54	4961.62	4853.79	4514.85	4882.15	4891.09	4832.03	4913.36	4633.82	4744.93	4581.59
Nucleoside diphosphate kinase B	P22392;F6XY72	16	1	17412.1	164.676	1.21067	M	D	0.000136453	1.11089e-05	1.09664	M	PD	0.070794	0.0682839	1.17343	P	C	0.0036671	0.00301217	1.02943	C	D	0.567137	0.206709	213.326	203.129	256.802	259.936	205.409	242.836	207.737	233.196	223.702	227.342	199.962	221.204	173.987	204.822	174.623	192.919	178.471	188.989	155.052	187.781	214.855	222.897	189.109	266.711
14-3-3 protein zeta/delta	P63104;E7EX29;B0AZS6;E7ESK7;H0YB80;B7Z2E6;E7EVZ2;E9PD24;E5RGE1;E5RIR4	18	5	27916.2	164.593	1.16038	P	C	6.30607e-13	3.56888e-13	1.05682	M	PD	0.0287471	0.0345217	1.16038	P	C	9.10428e-08	4.97398e-07	1.0271	D	C	0.0408704	0.0246225	26572.9	24767	24539.8	24067.3	24389.5	24697.8	25659.4	24883.7	24893.8	24941.3	22032	22771.9	21829.2	21500.3	22411.2	21946.2	21588.4	23124.7	22256.1	22162.2	26844.8	24754.3	24630.2	26163.3
Copine-3	O75131;A0A087WYQ3;E5RHZ0;A0A087WXR6;A0A087WUS8;H0YB26;E5RFT7	22	8	60986.1	161.965	1.09447	C	M	9.36903e-08	1.47751e-08	1.03523	PD	M	0.0260752	0.0320996	1.08787	C	P	2.56969e-05	5.14363e-05	1.02826	C	D	0.0731344	0.0407894	5036.79	5284.62	4937.75	5013.68	5103.11	5118.16	4862.95	5198.4	5047.54	5067	5448.56	5637.53	5354.78	5199.94	5525.33	5246.28	5348.16	5516.59	5262.49	5393.3	4973.79	5220.41	5109.08	4956.69
X-ray repair cross-complementing protein 5	P13010;C9JZ81	22	8	83275	161.051	1.07252	M	P	0.0101374	0.000566411	1.07033	M	PD	0.00254515	0.00576831	1.06082	C	P	0.0302911	0.0174309	1.05651	C	D	0.0234437	0.0153614	4841.33	4213.78	4246.64	4123.7	3908.05	4106.53	4133.17	4047.51	3995.91	4179.62	4101.86	4054.95	4075.4	3780.42	3886.94	3892.21	3741.51	3907.9	3775.12	3912.93	4336.53	3950.18	4021.05	3938.65
Myosin-8	P13535	32	1	223732	160.768	1.23985	M	C	0.00310204	0.000188805	1.08486	M	PD	0.169168	0.129358	1.20334	P	C	0.00150605	0.00149123	1.08238	D	C	0.152054	0.0731883	316.165	381.168	311.692	307.747	362.707	269.842	339.723	431.965	282.493	333.722	325.437	324.443	242.942	320.15	278.864	249.163	314.826	317.687	248.529	291.338	284.411	369.537	295.213	285.121
Eukaryotic translation initiation factor 3 subunit B	P55884;C9JQN7;C9JZG1	27	8	92880.9	160.55	1.11777	C	M	1.70282e-07	2.58656e-08	1.02644	PD	M	0.0386843	0.0436725	1.07835	C	P	0.00121831	0.00124892	1.09983	C	D	2.62416e-05	6.51015e-05	2549.42	2635.86	2602.93	2637.38	2585.51	2637.7	2672.56	2682.51	2752.14	2639.56	2656.48	2769.73	2741.54	2609.24	2630	2761.8	2641.49	2677.74	2655.65	2682.63	2743.47	2612.58	2791.99	2826.37
Aspartate carbamoyltransferase	F8VPD4;P27708;H7C2E4;H7BZB3;H7C3Z5	33	9	238247	160.477	1.26996	C	D	1.37011e-10	4.21713e-11	1.07153	M	PD	0.0741583	0.0703182	1.03756	C	P	0.189964	0.0782753	1.26996	C	D	1.24017e-07	7.84404e-07	663.811	650.089	690.978	672.514	645.385	725.229	639.151	687.717	656.277	670.128	550.208	601.907	581.683	552.982	582.897	536.081	533.16	599.076	523.719	562.413	748.812	639.015	682.743	681.791
14-3-3 protein epsilon	P62258;K7EM20;B4DJF2;I3L3T1;K7EIT4;I3L0W5	18	7	29345	159.579	1.08664	D	P	0.000368205	2.69724e-05	1.02503	PD	M	0.252186	0.175941	1.06124	C	P	0.0139506	0.00920235	1.02393	D	C	0.189794	0.0868004	16647.9	14969.3	14912.1	14793	14743.9	14891.4	15092.4	14170.2	15195.6	15046.2	16277.2	16462.9	16461.8	15580.6	16057.5	15916.7	15582.1	15870	16359	16063.1	16047.1	14696.2	15258	15196.5
T-complex protein 1 subunit alpha	P17987;E7EQR6;F5H282;E7ERF2;F5GZ03;F5GZI8;F5GYL4;F5H136;F5H676;F5H726;F5H7Y1	20	6	60856.9	159.187	1.2173	P	D	2.05391e-12	1.0521e-12	1.09655	M	PD	0.0189877	0.0252795	1.16324	P	C	1.05191e-07	5.66371e-07	1.04647	C	D	0.0486094	0.0284446	4648.16	4854.32	4376.41	4583.99	4766.51	4463.71	4649.14	4686.11	4549.5	4619.76	3929.91	4087.09	3674.36	3584.41	4184.9	3622.99	3522.84	3893.73	3700.91	3800.13	5012.41	4653.52	4693.58	4683.54
T-complex protein 1 subunit delta	P50991	20	8	58437.6	157.346	1.10328	C	P	1.479e-08	2.82254e-09	1.01128	PD	M	0.378047	0.235281	1.10328	C	P	2.13857e-06	6.62078e-06	1.056	C	D	0.000634506	0.000815923	7677.46	7386.37	7558.26	7372.89	7354.5	7516.39	7556.07	7019.79	7465.32	7434.12	7977.79	7566.83	7823.89	7718.77	7461.57	7751	7669.15	7489.59	7684.75	7682.59	7568.15	7245.32	7279.39	7483.76
Eukaryotic translation initiation factor 4 gamma 3	A0A0A0MSA7;A0A0U1RQK7;O43432;B1AN91;B1AN92	28	3	181753	156.972	1.23673	C	D	0.000684933	4.78275e-05	1.01733	M	PD	0.524337	0.299906	1.16653	C	P	0.0234938	0.014026	1.23673	C	D	0.00180179	0.00186543	576.249	572.661	568.078	534.612	577.019	599.431	603.767	561.583	625.375	579.864	566.902	619.427	576.767	491.732	573.447	534.343	521.531	564.361	531.486	553.333	657.901	570.609	548.532	674.429
Coatomer subunit beta	P53618;E9PP73	25	6	108283	155.839	1.09311	D	P	0.000269185	2.02472e-05	1.00444	M	PD	0.835474	0.415972	1.06864	C	P	0.000616271	0.000711906	1.0229	D	C	0.195527	0.0891125	2009.83	1981.53	1950.9	1931.31	1952	1767.1	1797.96	1893.1	1742.52	1891.81	1950.6	1975.93	1952.48	2083.24	1947.47	1849.79	1997.26	2018.49	1929.79	1967.23	1862.55	1828.4	1802.99	1773.63
Microtubule-actin cross-linking factor 1_ isoforms 1/2/3/5 (Fragment)	A0A5F9ZGX0;A0A669KBB0	34	1	247121	155.29	1.37764	D	P	1.95677e-12	1.00971e-12	1.17813	PD	M	0.0251403	0.0312926	1.27325	C	P	6.83789e-06	1.78394e-05	1.08198	D	C	0.00702029	0.00561133	1775.64	2024.94	1949.84	2153.8	2047.79	2026.26	2054.07	2050.72	2115.51	2022.06	2606.96	2577.73	2774.09	2788.65	2579.5	2957.77	2936.55	2846.31	2778.11	2760.63	1680.64	1928.18	1824.41	2159.59
RANBP2-like and GRIP domain-containing protein 5/6	Q99666;O14715;J3KQ37;F8W705;H7BZ48;C9J1P2;C9J1W9;C9JF75;F8WBP7	32	3	200236	155.286	1.05138	D	P	0.223437	0.0102485	1.01322	PD	M	0.431286	0.259358	1.03445	C	P	0.369464	0.134251	1.01637	D	C	0.542068	0.199507	2470.37	2369.86	2445.59	2371.05	2453.44	2450.41	2506.04	2430.36	2557.87	2450.56	2502.91	2485.7	2560.34	2625.65	2520.75	2611.46	2442.32	2602.28	2554.76	2545.13	2525.24	2375.18	2434.46	2484.7
Putative heat shock protein HSP 90-beta 4	Q58FF6	16	1	58891.8	154.672	1.22589	P	D	9.99201e-16	1.06244e-15	1.08995	M	PD	0.0228816	0.0288012	1.19838	P	C	3.89321e-09	4.10896e-08	1.02296	C	D	0.228259	0.100209	1963.23	1957.73	1918.1	1818.7	1820.12	1825.76	1862.14	1926.04	1903.05	1888.32	1576.97	1626.15	1534.97	1506.15	1642.34	1484.13	1510.46	1620.25	1508.49	1556.66	2029.34	1916.01	1854.87	1911.51
Valine--tRNA ligase	P26640;A0A140T936;A0A140T954;H0Y426;A0A0G2JJT9;A2ABF4	28	4	141731	153.521	1.25453	M	D	1.51559e-07	2.32226e-08	1.16285	M	PD	0.00037997	0.00140549	1.14193	P	C	0.00316999	0.00266684	1.01378	C	D	0.716551	0.244558	667.529	619.13	616.236	576.317	642.686	636.849	561.524	547.204	604.854	608.037	481.884	527.484	526.228	488.601	498.892	444.36	453.024	472.87	468.727	484.674	647.449	575.061	610.151	567.902
Dedicator of cytokinesis protein 2	Q92608;E5RFJ0;A0A3B3ISB1;F6S220;A0A3B3IRS9	25	1	213260	153.52	2.09504	P	D	5.1094e-07	7.03065e-08	1.00132	M	PD	0.591078	0.327105	1.96971	P	C	1.46363e-05	3.29945e-05	1.06363	C	D	0.486702	0.183627	141.995	144.468	141.947	99.8974	104.506	173.073	139.092	129.596	163.302	137.542	78.1297	79.3314	50.9416	100.07	106.816	73.1528	63.6165	85.0627	161.737	88.7619	219.246	203.78	245.168	169.502
DNA topoisomerase 2-alpha	P11388;J3KTB7	29	4	175127	153.296	1.17707	C	D	3.50667e-05	3.28117e-06	1.04525	M	PD	0.105046	0.0903223	1.15134	C	P	0.000711322	0.000803715	1.17707	C	D	1.81798e-05	4.92861e-05	523.295	499.537	458.789	461.467	500.619	445.944	461.759	454.509	438.862	471.642	473.132	421.471	438.978	447.697	478.02	428.646	477.252	426.601	424.36	446.24	413.166	493.649	468.189	414.973
Inorganic pyrophosphatase	Q15181;Q5SQT6	18	8	33116.3	153.215	1.06265	M	C	0.00296365	0.000181168	1.02521	M	PD	0.0920311	0.0821963	1.04654	P	C	0.0117028	0.00795692	1.02649	D	C	0.124871	0.0623694	6217.95	6168.38	5891.83	5964.75	6060.89	6174.36	6097.32	6012.05	6213.52	6089	5949.47	6262.17	5905.84	5693.5	6234.45	5606.04	5779.64	5911.06	5594.29	5881.83	6331.58	5781.35	5897.85	6314.23
Thyroid receptor-interacting protein 11	Q15643;H0YJ97;H0YJI2;E7EPA6;G3V4R7	31	1	228271	152.58	1.18712	C	D	4.93545e-07	6.85853e-08	1.03286	M	PD	0.254439	0.177289	1.05164	C	P	0.044679	0.0238486	1.18712	C	D	2.91384e-06	1.06964e-05	1758.98	1797.27	1670.22	1729.6	1723.04	1840.44	1542.05	1554.95	1735.17	1705.75	1430.56	1642.25	1561.39	1566.09	1647.81	1476.99	1533.61	1549.94	1555.23	1551.54	1844.86	1796.18	1714	1824.46
Golgin subfamily A member 4 (Fragment)	H0Y6I0;E7EVX2;A0A087WTW2	32	1	247520	152.326	1.06302	D	C	0.529029	0.0228045	1.04358	PD	M	0.298934	0.198154	1.03258	P	C	0.516341	0.171763	1.06302	D	C	0.152098	0.0731883	1011.25	1073.08	1009.97	801.045	971.644	907.543	740.2	920.527	891.968	925.247	996.183	1084.05	1054.67	865.833	1082.75	932.821	870.088	976.788	953.229	979.602	1143.34	1051.39	953.606	886.972
Dedicator of cytokinesis protein 9	Q9BZ29;A0A088AWN3;A0A0A0MSY4;Q6ZSL5;A0A0A0MT38;H0Y3S1;A0A0D9SFH5;A0A0D9SF41;H7BZ79;Q5JUD8	35	7	238670	152.216	1.18927	D	C	0.00542994	0.000316756	1.01155	M	PD	0.783837	0.398407	1.11153	P	C	0.02596	0.0152023	1.18927	D	C	0.00586843	0.00486821	1025.76	980.483	794.336	889.07	994.661	745.204	936.97	891.664	885.881	904.893	1040.36	850.635	914.801	1077.2	845.561	853.96	1072.24	792.14	876.175	924.786	817.165	905.767	841.029	798.65
Importin subunit beta-1	Q14974;J3KTM9;J3QR48;J3QRG4	20	5	98482	151.967	1.19879	M	D	2.03512e-06	2.47949e-07	1.13093	M	PD	0.000841341	0.00266031	1.07488	P	C	0.00308107	0.0026062	1.04199	C	D	0.229613	0.100636	2228.57	2146.8	2027.11	2205.47	2285.93	2072.66	2279.98	2287.92	2069.49	2178.21	1960.81	1588.33	1743.57	2058.05	1631.16	1851.42	2052.74	1705.81	1761.16	1817.01	1938.39	2119.42	1927.77	1971.58
Eukaryotic initiation factor 4A-II	Q14240;E7EQG2;J3KSN7	19	2	46630.5	151.094	1.06404	M	D	0.232147	0.0106203	1.05143	M	PD	0.0255324	0.0316801	1.02551	C	P	0.569527	0.184692	1.05011	C	D	0.212629	0.0949589	3422.78	3545.2	3612.09	3240.33	3390.75	3321	3425.61	3273.92	3267.73	3388.82	3200.46	3488.4	3013.12	3211.59	3226.46	3038.86	3173.02	3115	3196.74	3184.85	3225.18	3627.96	3284.99	2983.67
Protein disulfide-isomerase A3	P30101;F8WBS6;F8WBW5	23	8	57181.6	151.087	1.31614	M	C	3.0087e-14	2.32024e-14	1.14108	M	PD	4.69695e-07	1.36416e-05	1.18414	P	C	5.12598e-09	5.28983e-08	1.12269	D	C	9.62596e-06	2.87652e-05	6676.03	6045.08	5987.96	5941.05	5939.54	5915.3	5976.94	5533.66	5696.82	5968.04	5459.29	5173.73	5196.43	5078.41	5109.18	4915.48	5289.86	4735.17	4860.01	5090.84	5409.99	5426.86	5325.55	5256.22
High mobility group protein B1	P09429;Q5T7C4;B2RPK0	16	2	25064.9	150.356	1.06474	P	D	3.75178e-06	4.3549e-07	1.03008	M	PD	0.0539991	0.0562882	1.05675	P	C	0.00128883	0.00131147	1.00756	C	D	0.569666	0.207316	13007.7	12998.1	12802.7	12910.3	12712.5	12443.2	13094.2	12439.3	12683.8	12788	11897	12599.9	12018.8	11759.7	12463.1	11718.8	11720.5	11981.7	12068.6	12025.3	13527.3	12688.4	12870	12882.5
Hexokinase-1	P19367;B1AR62;A0A2R8Y626	27	4	103627	149.955	1.04436	M	C	0.45838	0.0199924	1.03191	M	PD	0.215661	0.156589	1.0052	P	C	0.850046	0.245033	1.01893	D	C	0.63165	0.224034	1494.33	1501.54	1489.03	1349.68	1537.01	1506.58	1433.73	1454.21	1385.18	1461.25	1501.74	1652.23	1430.06	1262.63	1504.41	1328.2	1293.93	1490.78	1367.01	1425.67	1403.8	1554.74	1399.57	1300.08
Catenin alpha-2	P26232;A0A0A0MRI5;C9IZ88;C9J144	28	2	106112	149.772	1.28492	M	C	6.26253e-06	6.88849e-07	1.06773	M	PD	0.0729502	0.0697668	1.19642	P	C	0.000490707	0.000590354	1.21042	D	C	0.000401164	0.000576472	1307.43	1330.71	1210.49	1275.58	1255.34	1091.75	1386.25	1376.07	1214.06	1271.97	1171.12	1203.83	1075.34	1271.59	1166.59	1085.4	1340.72	1407.6	1061.71	1198.21	1203.9	1114.59	1090.02	1152.51
Serpin H1	P50454;E9PJH8;E9PPV6;E9PR70;E9PK86;E9PMI5;E9PNX1;E9PIG2;E9PQ34;E9PRS3;E9PKH2;E9PLA6;H0YEP8	18	7	46554.7	149.658	1.24436	M	D	2.97178e-09	6.71833e-10	1.15691	M	PD	8.58742e-05	0.000484462	1.09258	P	C	0.00367778	0.00301217	1.05363	C	D	0.0982507	0.0513659	7194.24	7158.63	7576.96	6599.88	7088.37	6979.42	7076.44	6821.36	7211.96	7078.59	5875.1	6450.77	5829.79	5484.54	5745.64	5295.41	5203.88	5695.8	5615.84	5688.53	7165.26	6685.67	6680.38	6736.24
Unconventional myosin-Vc	Q9NQX4;H0YMK3;H0YM93	31	5	204122	149.603	1.08275	C	P	3.54602e-05	3.31357e-06	1.01256	M	PD	0.387563	0.239682	1.08275	C	P	7.65375e-06	1.97698e-05	1.0556	C	D	0.000192481	0.000330828	2095.26	2046.71	1923.15	1999.27	2040.93	2034.56	2138.2	1898.12	2062.92	2026.57	1963.07	2068.96	1951.61	1969.55	2069.7	2066.91	2113.77	2042.41	1995.52	2026.83	2087.46	1956.78	1967.97	2019.44
Transferrin receptor protein 1	P02786;G3V0E5;H7C3V5;F8WBE5	23	5	85327.7	149.577	1.09046	M	D	0.000192705	1.52635e-05	1.05124	M	PD	0.0119618	0.0178669	1.03839	P	C	0.0507989	0.0265058	1.03489	C	D	0.12306	0.0615818	3280.25	3386.88	3539.99	3207.09	3549.84	3518	3507.72	3455.73	3712.88	3462.04	3020.89	3061.62	3275.15	3109.06	3217.62	3261.02	3096.35	3337.74	3194.03	3174.83	3310.73	3379.75	3417.36	3380.28
ADP/ATP translocase 2	P05141	17	2	33080.4	149.177	1.13437	C	P	5.44694e-05	4.84246e-06	1.0423	M	PD	0.0440455	0.0481049	1.13437	C	P	0.000110723	0.000173125	1.07493	C	D	0.0101899	0.00773348	13859.8	13013.4	13049.6	12463.8	12877.7	13319.4	12887.1	12121.2	12978.1	12952.2	12731.4	13792.7	13141	12449.2	12879.2	12365.1	11691.5	13154.7	12643.2	12760.9	13060.1	12223.4	12684.7	12359.5
Arginine--tRNA ligase_ cytoplasmic	P54136;E5RJM9;E5RH09	26	9	76177.5	149.15	1.0275	P	M	0.499673	0.0216695	1.01838	PD	M	0.2097	0.153111	1.01026	P	C	0.574544	0.185703	1.00773	C	D	0.73688	0.249232	2714.87	2730.62	2745.94	2576.03	2700.89	2602.57	2647.24	2642.72	2830.78	2687.96	2593.02	2788.95	2693.42	2601.31	2920.94	2681.27	2577.03	2796.58	2763.11	2712.85	2875.82	2800.81	2815.16	2818.27
Lamina-associated polypeptide 2_ isoform alpha	P42166	23	2	76062.4	148.722	1.18747	C	D	1.81159e-06	2.23039e-07	1.06967	M	PD	0.0354178	0.040724	1.02679	C	P	0.443509	0.152788	1.18747	C	D	0.000155698	0.00027853	578.548	588.506	599.415	534.962	584.398	551.54	540.43	549.214	545.073	563.565	510.049	508.747	521.745	440.984	508.9	453.375	480.524	466.197	507.138	488.629	592.92	586.912	575.379	542.504
Heterogeneous nuclear ribonucleoprotein L	P14866;A0A3B3ITJ4;M0QXS5;M0R1W6;B4DVF8;M0QYL7	16	5	64760.2	148.183	1.1871	M	D	2.06767e-09	4.98635e-10	1.09608	M	PD	0.00659703	0.0115216	1.00118	C	P	0.969378	0.268911	1.16746	C	D	4.11305e-06	1.41387e-05	2867.69	2654.03	2894.73	2606.54	2605.01	2532.47	2643.58	2728.29	2616.91	2683.25	2413.04	2439.95	2223.18	2277.92	2240.18	2066.48	2179.22	2217.06	2286.06	2260.34	2794.08	2636.4	2665.58	2539.56
Calnexin	P27824;D6RGY2;H0Y9Q7;D6RFL1;H0Y9H1;D6RAU8;D6RB85;D6RDP7;D6RAQ8;D6RD16;D6RHJ3	16	9	68024.6	147.446	1.10086	M	D	8.81889e-05	7.53817e-06	1.06559	M	PD	0.00393606	0.00787386	1.05733	P	C	0.0330516	0.0187407	1.00838	C	D	0.682573	0.236335	16432.6	16839.9	15609.4	15255.3	15388.2	14992.1	15431.5	16165.2	16150.7	15807.2	14601.4	15011.6	14578	13715.9	14755.4	14162.7	13681.5	14533.1	14191.7	14359	17333.4	15844.2	15446.9	15234.1
Isocitrate dehydrogenase [NADP] cytoplasmic	O75874;C9J4N6;C9JJE5;C9JLU6	22	5	46944.5	147.239	1.1005	M	C	0.000365014	2.67665e-05	1.02864	M	PD	0.102383	0.0891073	1.0815	P	C	0.00248585	0.00219025	1.05821	D	C	0.0225289	0.0148669	3376.98	3306.61	3438.54	3280.63	3334.32	3522.5	3254.27	3053.49	3399.19	3329.61	2961.14	3355.52	3222.2	3123.26	3276.29	3114.75	3112.61	3281.97	3367.37	3201.68	3391.59	3244.27	3298.01	3482.54
Cofilin-1	P23528;E9PP50;E9PK25;G3V1A4;E9PQB7;E9PS23;E9PLJ3;Q9Y281;F8WDN3;G3V2U0	16	7	18730.6	146.958	1.19634	D	M	4.82947e-14	3.64428e-14	1.10645	PD	M	0.00451284	0.00869497	1.00297	C	P	0.801629	0.234867	1.17338	D	C	1.59205e-08	1.37266e-07	29091.8	28203	27398.9	28065.1	28037.3	27566.4	27812.3	28483.1	27996.8	28072.8	33781.9	35811.5	33073.2	31926.4	34800.5	32307.7	32501.6	35394.6	32664.1	33584.6	30129.6	28222.5	28048.4	29246.5
Nascent polypeptide-associated complex subunit alpha_ muscle-specific form	E9PAV3;F8VZJ2;H0YHX9;Q13765;F8W0W4;F8VNW4;F8W1N5;F8VZ58;Q9BZK3	19	7	206106	146.166	1.25772	C	D	1.71244e-10	5.09213e-11	1.02593	M	PD	0.200856	0.14845	1.18024	C	P	1.28751e-05	2.95991e-05	1.25772	C	D	1.92303e-07	1.10961e-06	10639.3	10476.3	10238.9	9937.24	10237.3	10089.9	10280.9	9997.39	9870.47	10196.4	9755.37	10293.3	9963.28	9001.34	10016.5	9196.28	8990.59	9879.13	9510.08	9622.88	11113.2	9953.59	10347.6	10602.2
Sodium/potassium-transporting ATPase subunit alpha-4	Q13733;E9PRA5;A0A669K9X0	23	1	115193	146.035	Infinity	D	M	0.28777	0.0129537	Infinity	PD	M	0.208805	0.152739	Infinity	P	C	0.332195	0.123413	Infinity	D	C	0.150411	0.0729099	0	0	0	0	0	0	0	0	0	0	354.35	0	0	0	0	0	589.683	0	0	104.893	0	0	0	0
Keratin_ type I cytoskeletal 17	Q04695;F5GWP8;K7EPJ9;K7ESE1	15	1	48390.9	145.979	Infinity	P	C	0	0	2.72735	PD	M	0.185787	0.139017	Infinity	P	C	0	0	Infinity	D	C	0.158154	0.075549	199.056	103.221	190.986	95.8468	179.036	127.689	161.134	99.4291	118.147	141.616	14.2333	0	0	0	0	0	0	5.02091	0	2.13936	952.374	909.655	965.971	610.451
Kinectin	Q86UP2;G3V4Y7;B7Z6P3;G3V5P0;G3V5G2;H0YJV5;H0YJZ8;H0YJP2	27	4	156561	145.822	1.47685	C	P	7.3973e-12	3.14619e-12	1.06856	PD	M	0.174858	0.132482	1.47685	C	P	3.15016e-08	2.12012e-07	1.2551	C	D	9.8675e-07	4.59268e-06	611.884	527.735	515.654	483.505	496.551	467.941	519.827	516.148	483.926	513.686	652.947	617.874	612.794	563.751	633.134	519.172	571.588	588.416	581.433	593.456	564.566	553.439	584.41	448.011
Elongation factor 1-alpha	A0A2U3TZH3;Q05639;A0A2R8Y488;A0A2R8Y660;A0A2R8YDN5	13	2	54682.8	145.423	1.05074	P	D	5.13238e-08	8.55524e-09	1.02284	M	PD	0.0439333	0.0480493	1.04934	P	C	1.91577e-05	4.09979e-05	1.00133	C	D	0.882332	0.2861	33667.6	32298.1	32355.4	31185.7	32663.3	32159.6	31915.4	31148.8	32499.5	32210.4	30907.8	30774.9	30282.8	30943.5	31138.8	30514.3	30521.4	30577.5	30747	30712	32755.4	32378.2	32512	32472.4
Dipeptidyl peptidase 3	G3V180;G3V1D3;Q9NY33;E9PQ14;E9PKK8;E9PNX5;E9PPK9	20	7	84718.3	145.359	1.096	D	C	0.000234782	1.80069e-05	1.06755	PD	M	0.00103218	0.00311311	1.06186	P	C	0.0280852	0.0163233	1.096	D	C	0.00050807	0.000686928	3359.62	3437.34	3268.68	3405.37	3285.47	3387.13	3331.82	3228.76	3196.86	3322.34	3543.46	3877.74	3559.24	3527.73	3773.85	3450.87	3459.8	3611.52	3621.48	3602.85	3675.32	3351.12	3649.8	3755.61
DNA helicase	A0A0C4DGG9;A0A2R8Y212;A0A2R8Y425;A0A2R8Y521;A0A2R8Y5J0;A0A2R8YDJ9;A0A2R8YFD8;A0A2R8YFK9;A0A2U3TZM0;F5GWX5;Q14839;A0A2R8YD40;A0A2R8Y4X2;A0A2R8YDW2;A0A2R8Y445;A0A2R8Y8C1;A0A2R8YER1;A0A2R8Y7I0;A0A2R8Y7M9;A0A2R8Y5M9;A0A2R8Y5Z7;A0A2R8Y685;A0A2R8YE38;A0A2R8Y8B3;A0A2R8Y6G9;A0A2R8Y7X1;K7EMC0	28	3	222073	145.304	1.14875	D	P	0.0124747	0.000685544	1.00762	M	PD	0.908333	0.440774	1.10759	C	P	0.000812333	0.000900321	1.03716	D	C	0.335548	0.136876	560.017	523.507	507.566	606.175	455.855	431.506	592.083	514.079	438	514.31	570.563	521.281	475.41	582.869	524.464	499.871	629.14	565.62	542.582	545.756	453.877	490.112	477.804	475.722
Programmed cell death 6-interacting protein	Q8WUM4;A0A3B3IT07;C9IZF9;F8WBR8;F8WDK9;F8WEQ7	23	3	96650.6	144.983	1.09893	D	M	0.0206735	0.00109165	1.06802	PD	M	0.0193858	0.0256447	1.01995	C	P	0.482352	0.163704	1.03888	D	C	0.151436	0.0731477	1508.2	1260.72	1284.44	1141.95	1169.67	1228.07	1229.89	1167.13	1199.67	1243.3	1491.95	1419.12	1382.92	1332.13	1405.6	1320.23	1329.54	1338.73	1276.55	1366.31	1377.44	1347.45	1321.31	1300.98
Tropomyosin alpha-4 chain	P67936;A0A2R8Y5V9;A0A2R8YE05;K7ENT6;A0A2R8YH90;A0A2R8YHD2;A0A2R8YGX3;A0A5F9UN72;A0A2R8YEU4;A7XZE4;P07951;Q5TCU3;K7EPB9;U3KQK2;A0A590UJB9;A0A590UK79	16	4	28635.9	143.771	1.24759	M	C	2.59586e-05	2.4989e-06	1.07621	M	PD	0.00643942	0.0113475	1.23759	P	C	0.00321154	0.00269691	1.0809	D	C	0.175413	0.0820062	17186	16608.6	15837	16887.8	16250.9	16168.9	16914.7	15968.3	15962.7	16420.6	14362.7	14096.8	13926.6	14226.2	14375.1	14168.7	14133.4	14521	14228.5	14226.6	17326.6	16006.3	16536.2	16258.3
Ninein	Q8N4C6;C9J066;E9PN67;H0YDJ4;H9KV85;A0A669KBI5;A0A669KBE5;H7C162	24	3	245359	143.721	1.12054	D	M	0.00260126	0.000160131	1.0853	PD	M	0.00221349	0.00522819	1.02441	P	C	0.449236	0.154202	1.09317	D	C	0.0122868	0.00897516	3302.05	3068.75	3217.65	3565.91	3448.19	3514.93	3246.56	3310.78	3417.88	3343.64	3590.8	3634.32	3433.85	3899.37	4003.46	3879.65	3665.06	3650.65	3962.87	3746.67	3344.11	3358.72	3834.79	3260.18
LIM domain only protein 7	Q8WWI1;F8WD26;J3KP06;A0A0A0MTE2;E9PMT2;E9PMS6;H0Y424;E9PMP7;E9PJ10;E9PK58;E9PLU6;E9PRE3;E9PRJ0;H0YDG6;H0YDQ3	27	2	194122	143.531	1.47374	D	C	5.78607e-08	9.53167e-09	1.07258	M	PD	0.223659	0.160915	1.16537	P	C	0.0127675	0.00855562	1.47374	D	C	1.66007e-06	7.20478e-06	654.38	613.592	565.104	683.304	656.379	552.771	747.161	558.992	533.499	618.354	639.764	669.74	574.822	707.675	722.874	540.7	665.488	719.584	554.204	643.872	456.651	543.528	475.595	518.229
Neutral alpha-glucosidase AB	Q14697;F5H6X6;E9PKU7;E9PNH1	21	7	107330	143.407	1.30533	M	C	4.88498e-15	4.51071e-15	1.13211	M	PD	3.18369e-05	0.000237768	1.21993	P	C	2.80417e-08	1.91502e-07	1.08609	D	C	0.00102429	0.00120965	4849.2	4762.73	4759.64	4643.8	4602.12	4413.96	4537.18	4504.67	4419.43	4610.3	3815.75	4103.67	4022.64	3659.35	3949.52	3746.24	3780.34	3712.08	3734.07	3835.96	4422.4	4621.84	4375.69	4094.98
Kinesin heavy chain isoform 5C	O60282;A0A0G2JMZ6	24	3	110065	142.241	1.19958	C	M	7.94444e-05	6.89144e-06	1.13789	PD	M	0.000491631	0.00170586	1.08516	C	P	0.0431521	0.0231399	1.02497	C	D	0.448972	0.172864	1163.35	975.883	1019.49	890.522	1000.61	1038.44	849.476	908.241	908.31	972.702	1191.64	1151.86	1199.48	1040.28	1157.11	1149.36	1130.28	1078.04	1147.61	1138.41	1183.23	1075.23	1135.49	1013.8
Poly(rC)-binding protein 1	Q15365	16	7	38011.1	142.229	1.26226	C	M	6.78589e-11	2.23575e-11	1.0461	PD	M	0.0443735	0.0482615	1.24648	C	P	5.15194e-08	3.18997e-07	1.16925	C	D	2.0598e-05	5.38299e-05	5843.87	5802.05	6622.29	6295.72	6203.08	6782.43	6693.02	6559.26	6593.77	6377.28	6305.18	6915.85	6805.08	6921.41	7172.34	6939.25	6544.23	6946.27	7411.64	6884.58	6611.41	6352.78	6508.1	6779.35
Non-POU domain-containing octamer-binding protein	Q15233;C9JYS8;C9IZL7;H7C367;C9J4X2	19	5	54345.8	142.079	1.20935	P	D	3.44982e-05	3.24529e-06	1.01624	PD	M	0.823056	0.412145	1.08589	P	C	0.0243032	0.0144508	1.1137	C	D	0.0081677	0.00638295	3130.66	3142.21	3030.94	2793.22	3164.32	3123.32	2869.79	2827.52	2877.18	2995.46	2960.38	3069.27	2885.88	2402.67	2954.75	2611.71	2446.81	2736.36	2733.16	2755.67	3379.47	3740.71	3403.04	3034.74
Septin-9	Q9UHD8;A0A6Q8PHC2;K7EK18;K7EL40;K7EIE4;K7EQD7;K7ER52;K7EJZ2;K7EKN4;K7EN52;K7ENQ5;K7ER14;K7EJV0;K7ENL0;K7EPY1;K7EQ08;K7EJ51	20	8	65686.7	141.976	1.03804	C	P	0.0161756	0.00086926	1.02568	M	PD	0.0208652	0.0269111	1.03804	C	P	0.0117808	0.00798661	1.03251	C	D	0.021989	0.0145471	2093.84	2208.99	2237	2164.37	2218	2238.84	2109.11	2173.45	2284.15	2191.97	2083.53	2196.54	2193.93	2081.78	2190.85	2123.08	2170.57	2147.55	2097.36	2142.8	2091.44	2192.04	2131.58	2153.11
Cathepsin D	A0A1B0GVD5;A0A1B0GW44;A0A1B0GWE8;P07339;A0A1B0GV23;A0A1B0GU03;A0A1B0GU92;A0A1B0GVP3;H7C469;C9JH19;F8WD96;H7C1V0;F8W787;A0A1B0GV01;A0A1B0GVF1	16	7	44751.2	141.97	1.08675	M	P	0.0159412	0.000860542	1.06439	M	PD	0.00535607	0.00992929	1.04269	C	P	0.149814	0.0642989	1.00065	C	D	0.986068	0.309251	12089.1	11730.3	11803.3	11245	11407.9	11709.8	11338	11071.6	11641.7	11559.6	11113.2	11985.4	11293.5	10332.1	11789.5	10886.7	10092.9	11253.3	11007.5	11083.8	11579.9	10318	11066.6	11209.5
Splicing factor 3B subunit 3	Q15393;H3BMB0;I3L4G7;J3QL37;J3QRB2	27	7	136661	141.823	1.18953	M	D	3.66179e-07	5.19139e-08	1.12882	M	PD	8.21932e-05	0.000467056	1.02442	P	C	0.278843	0.106314	1.08116	C	D	0.00829768	0.00644622	2344.68	2041.4	2207.76	2024.06	2092.48	1998.09	2123.36	2054.03	2192.16	2119.78	1824.2	1920.06	1833.72	1619.61	1828.6	1728.28	1669.05	1783.71	1831.05	1782.03	2106.01	2046.32	2030.69	1942.1
Peptidyl-prolyl cis-trans isomerase A	P62937;C9J5S7;F8WE65;E5RIZ5	16	4	18240.6	141.367	1.13505	D	C	3.26185e-07	4.67157e-08	1.03745	PD	M	0.0217991	0.0277457	1.12732	P	C	3.66255e-05	6.85818e-05	1.13505	D	C	2.07654e-05	5.38299e-05	34786.7	35178.6	33265.1	32912.9	34219.9	33282.1	32586.8	34272.2	32902.3	33711.9	35336.8	35830.7	35256.1	33798.5	37880.5	33644.6	33017.8	35692.6	35387.2	35093.9	37694.9	36346.1	35687.4	33892.1
60S acidic ribosomal protein P0	P05388;F8VWS0;F8VU65;F8VZS0;G3V210;F8VQY6;F8VRK7;F8VS58;F8VW21;F8W1K8;F8VYN4	17	1	34444.7	139.522	1.32092	M	D	6.34487e-06	6.96815e-07	1.22479	M	PD	4.4807e-05	0.000308214	1.01007	C	P	0.890197	0.25315	1.16862	C	D	0.00775818	0.0061083	11538.4	11066.8	12641.9	11414	10775.9	12568.3	10914.7	10422.8	12566.7	11545.5	8040.02	9336.86	9653.53	7646.26	9226.48	9634.08	7531.49	8633.92	8961.75	8740.49	10555.4	9176.79	10893.7	10943.5
Centrosomal protein of 128 kDa	Q6ZU80;H0YIZ9;H0YJE3;Q86TS1;H0YJD7;H0YJH2	26	2	128643	139.51	1.2447	M	C	0.192947	0.00893169	1.13487	M	PD	0.0744323	0.0704926	1.11982	P	C	0.296134	0.111533	1.07372	D	C	0.422925	0.164826	1076.71	826.041	1328.79	1068.31	979.281	1036.69	786.047	1358.74	1160.35	1069	843.679	756.319	820.202	890.982	833.348	1005.07	1166.76	940.262	1042.78	922.156	1109.24	893.403	886.94	700.679
Alpha-soluble NSF attachment protein	P54920;M0R0Y2;M0R2M1;M0R0I4;M0R058;M0R027;M0R213;M0QZM9;M0QZN5;M0R031	18	3	33689	139.479	1.14638	D	C	0.00160278	0.000103096	1.02933	PD	M	0.368198	0.231427	1.05131	P	C	0.220051	0.0883217	1.14638	D	C	0.000597257	0.000777977	730.897	728.42	692.778	676.144	695.928	748.984	710.267	705.342	782.86	719.069	781.07	806.899	774.766	718.796	808.357	791.176	708.354	813.506	746.682	772.179	728.422	616.933	730.717	789.522
Receptor of activated protein C kinase 1	P63244;J3KPE3;D6RAC2;D6R9Z1;D6RHH4;H0Y8W2;H0YAF8;D6REE5;H0YAM7;D6RFX4;D6RFZ9;D6RAU2;D6RBD0;E9PD14;H0Y8R5;D6R909;D6RGK8;D6RHJ5;H0Y9P0;D6RDI0	16	1	35533	139.161	1.11226	M	D	0.558137	0.0239269	1.07183	M	PD	0.271777	0.185969	1.04737	P	C	0.631196	0.198362	1.02679	C	D	0.818908	0.270364	2649.94	2301.61	1697.77	2304.97	2336.92	1818.76	2294.18	2015.82	1793.97	2134.88	2240.54	1795.88	1716.82	2156.52	1797.59	1744.71	2199.92	1949.57	1673.16	1919.41	1724.28	2420.27	1861.55	1855.37
Beta-enolase	P13929;E5RGZ4;K7EKN2;K7EPM1;E5RG95;E5RI09	15	1	47329.1	139.066	1.1318	D	M	1.14656e-07	1.78013e-08	1.07662	PD	M	0.004699	0.0089874	1.09631	C	P	0.00119542	0.00123638	1.01071	D	C	0.595815	0.214486	670.364	648.691	632.611	626.401	671.529	647.904	654.504	632.068	667.66	650.192	734.3	770.708	735.118	723.828	762.821	696.611	712.16	721.361	766.103	735.89	709.634	627.534	669.377	682.491
T-complex protein 1 subunit gamma	P49368;B4DUR8;Q5SZX6;E9PRC8;E9PQ35;Q5SZX9;E9PM09;Q5SZW8	18	9	61104.3	138.52	1.1754	P	D	2.5958e-11	9.4878e-12	1.07329	M	PD	0.024912	0.0311569	1.00989	P	C	0.549853	0.180283	1.16389	C	D	2.82435e-07	1.51576e-06	5364.96	5499.44	5678.62	5497.2	5162.54	5808.59	5499.97	5154.89	5541.91	5467.57	4543.75	4935.48	4675.22	4551.52	4866.53	4662.05	4511.5	4732.16	4672.93	4683.46	5754.17	5315.58	5515.87	5457.26
Serine hydroxymethyltransferase_ mitochondrial	P34897;G3V2Y4;H0YIZ0;G3V5L0;G3V4W5;G3V540;G3V241;G3V2E4;G3V2W0;G3V3Y8;G3V4T0;G3V4X0;G3V2D2;G3V2Y1;G3V3C6	20	4	56449.3	138.106	1.04619	P	D	0.00249934	0.000154263	1.01243	M	PD	0.290777	0.194377	1.0282	P	C	0.041784	0.0224842	1.01749	C	D	0.187801	0.0860836	3136.45	3317.99	3214.2	3360.68	3130.29	3285.28	3299.92	3296.34	3318.54	3262.19	3052.41	3159.38	3072.01	3222.67	3155.3	3147.85	3198.04	3149.88	3187.21	3149.42	3292.43	3204.08	3236.18	3405.65
Heterogeneous nuclear ribonucleoprotein U-like protein 2	Q1KMD3;H3BQZ7	24	3	85675.1	138.072	1.33016	D	P	9.9033e-12	4.06424e-12	1.14026	PD	M	0.0414921	0.0460864	1.33006	C	P	8.95699e-09	8.15586e-08	1.00007	D	C	0.994239	0.310702	1115.41	867.222	839.442	892.35	836.749	884.161	875.957	767.537	784.037	873.652	1165.5	1195.38	1228.32	1124.77	1151.83	1069.63	1132.35	1081.84	1086.43	1137.34	890.808	902.207	865.049	854.724
Lysine--tRNA ligase	Q15046;H3BVA8;H3BPV7;J3KRL2	19	7	68504.4	138.06	1.07902	C	D	0.00139821	9.15317e-05	1.02509	M	PD	0.153655	0.120277	1.06984	C	P	0.000761518	0.000854195	1.07902	C	D	0.000302599	0.000470856	4233.06	4057.29	3984.91	3536.93	3968.74	4053.99	3708.96	3831.61	3848.69	3913.8	3811.59	3999.81	3858.12	3755.57	3900.32	3854.54	3681.63	3577.79	3776.02	3801.71	3983.84	3906.4	3983.76	3787.42
von Willebrand factor A domain-containing protein 8	A3KMH1	23	4	215851	137.656	1.13869	P	D	0.000463937	3.34268e-05	1.03603	M	PD	0.30949	0.203218	1.13135	P	C	0.00461303	0.00366818	1.00649	C	D	0.846407	0.277531	710.092	889.889	838.067	845.379	831.873	884.722	860.694	926.345	832.16	846.58	726.216	745.561	758.962	772.19	728.745	794.981	772.341	754.73	823.635	764.151	717.85	917.103	860.045	868.725
Sodium/potassium-transporting ATPase subunit alpha-3	P13637;A0A0A0MT26;A0A2R8YEY8;M0R116;M0QXF2	22	2	113174	135.91	1.23507	D	P	0.0806669	0.00394768	1.00003	PD	M	0.981235	0.459653	1.19687	C	P	0.0433567	0.023222	1.03192	D	C	0.676743	0.23509	109.064	149.917	121.978	134.582	100.554	76.7069	133.422	128.617	128.837	120.409	136.954	183.604	126.296	107.895	149.32	128.021	110.554	122.072	132.973	133.077	122.388	114.452	81.2282	111.798
Threonine--tRNA ligase 1_ cytoplasmic	P26639	24	4	84347.7	135.157	1.04125	M	C	0.568348	0.024261	1.01435	M	PD	0.681028	0.359142	1.04008	P	C	0.118228	0.0530466	1.01295	D	C	0.7507	0.252606	937.817	864.412	801.896	753.373	796.172	730.943	757.048	758.255	705.223	789.46	857.553	858.644	822.629	704.65	773.381	694.397	748.494	689.279	763.039	768.008	866.451	826.691	818.177	765.539
Echinoderm microtubule-associated protein-like 6	Q6ZMW3;H0YJS1;Q13394;X6R772	25	2	220409	135.03	1.19369	P	D	2.0842e-05	2.04278e-06	1.07803	M	PD	0.039642	0.0446	1.04864	P	C	0.225093	0.090034	1.13832	C	D	0.00876065	0.00677586	1632.94	1589.23	1632.04	1590.39	1655.48	1682.08	1720.42	1518.38	1685.76	1634.08	1343.52	1479.44	1314.45	1460.89	1307.7	1377.08	1422.5	1469.21	1262.89	1381.97	1751.01	1677.1	1539.67	1786.48
26S proteasome regulatory subunit 7	P35998;C9JLS9	20	4	49033.1	134.971	1.05734	M	C	0.158579	0.0074739	1.04513	M	PD	0.0608457	0.0611163	1.00645	P	C	0.816746	0.23824	1.01692	D	C	0.549029	0.201646	2507.58	2347.48	2270.72	2519.5	2458.87	2337.46	2688.53	2487.09	2398.96	2446.24	2417.21	2171.31	2336.88	2575.84	2207.84	2336.28	2565.4	2234.35	2329.31	2352.71	2304.85	2572.47	2299.46	2355.08
Coatomer subunit beta'	P35606;D6R997;H0Y938;D6RBG7;D6RBT6;D6RBZ7;D6RCL6;H0YAC7	20	6	103343	134.501	1.15975	D	C	0.000212821	1.65761e-05	1.03259	PD	M	0.316103	0.20588	1.06105	P	C	0.017375	0.011053	1.15975	D	C	0.000500869	0.000681617	1949.34	1840.99	1816.79	1758.19	1902.62	1737.7	1881.51	1742.39	1659.58	1809.9	1987.86	2193.49	1900.39	1851.55	2142.24	1705.18	1855.49	2125.93	1805.32	1951.94	1922.52	1702.15	1840.83	1838.44
Dolichyl-diphosphooligosaccharide--protein glycosyltransferase subunit 2	P04844;Q5JYR7;Q5JYR4;F2Z3K5;H0Y5M1;Q5JYR3	17	7	69398.1	134.382	1.12391	M	P	0.00237464	0.000147083	1.07163	M	PD	0.0575132	0.0591092	1.0197	C	P	0.531687	0.175236	1.07636	D	C	0.0015527	0.00165645	3854.77	4272.84	3675.68	3635.33	4241.61	3611.7	3687.27	4040.5	3590.54	3845.58	4020.88	3709.92	3792.51	3957.16	3550.54	3636.66	3911.19	3559.31	3660.77	3755.44	2975.91	3782.54	3387.77	3023.33
40S ribosomal protein S3a	P61247;D6RG13;E9PFI5;H0Y8L7;H0Y9Y4;D6RAT0;D6RB09;D6R9B6;D6RAS7;D6RI02;D6RED7;D6RGE0	15	6	30173.1	134.14	1.2491	C	D	1.11022e-16	1.47004e-16	1.00875	M	PD	0.546661	0.309514	1.15972	C	P	7.49044e-08	4.29437e-07	1.2491	C	D	8.5189e-11	1.72324e-09	10992.5	10955.8	10793.1	10861.4	10739.9	11236.8	10631.1	10850.4	11095.4	10906.3	10708.9	10492.7	10610	10243.4	10639.9	10187	10267.3	10084.1	10460.4	10410.4	11540.4	11489.2	11289.8	11172
Voltage-dependent anion-selective channel protein 1	P21796;C9JI87	16	8	30886.7	134.001	1.16073	D	M	4.56911e-07	6.37469e-08	1.09894	PD	M	0.00331177	0.00694424	1.03298	C	P	0.222381	0.0890262	1.08342	D	C	1.68496e-06	7.20478e-06	13098.5	14085.4	13821.4	13137.4	13848	13294	13104.8	13865.5	13327.9	13509.2	15962.2	15984.4	15042	15757.9	15698.4	15276.4	15751.6	15608.1	16044	15680.6	12904.1	15430.7	14156.2	12471.6
ERO1-like protein alpha	Q96HE7;G3V3E6;G3V5B3;G3V2H0;G3V503	22	3	55248.1	133.921	1.48022	M	C	2.44598e-05	2.37088e-06	1.13243	M	PD	0.0506032	0.0537693	1.26133	P	C	0.00310329	0.00262021	1.35292	D	C	0.000358245	0.000532248	906.898	808.07	585.917	733.021	654.773	570.054	847.875	860.491	840.761	756.429	762.928	647.611	640.863	748.292	659.004	602.47	874.711	668.592	617.893	691.374	574.889	675.72	516.704	582.337
Isocitrate dehydrogenase [NADP]_ mitochondrial	P48735;H0YL11	19	7	51365.6	133.624	1.17451	D	C	1.80981e-07	2.71964e-08	1.00253	M	PD	0.883935	0.433495	1.01072	P	C	0.637155	0.19914	1.17451	D	C	1.51493e-05	4.26078e-05	3203.13	2835.74	3191.52	2816.79	3023.87	3176.83	2960.02	2812.09	3077.68	3010.85	3411.29	3322.56	3322.71	3032.33	3104.93	3210.06	3278.7	3215.19	3157.47	3228.36	2909.48	2850.64	2673.04	2818.51
Protein disulfide-isomerase	A0A499FI48	21	1	73402.9	133.586	1.78609	M	C	2.45821e-09	5.71224e-10	1.41219	M	PD	9.86937e-05	0.000537452	1.45768	P	C	4.57487e-05	8.23449e-05	1.07185	D	C	0.386377	0.153136	309.507	306.854	394.221	448.543	300.571	399.555	402.272	406.315	344.789	368.07	173.577	166.88	210.811	241.066	208.909	235.539	248.041	250.273	252.846	220.882	283.133	261.713	294.8	350.699
Sarcoplasmic/endoplasmic reticulum calcium ATPase 1	O14983;H3BTW4	21	2	111621	133.353	1.07036	P	C	0.000927106	6.28008e-05	1.00156	M	PD	0.892294	0.43623	1.07036	P	C	0.00196138	0.00180006	1.01443	D	C	0.473544	0.179306	1127.56	1184.29	1203.06	1129.37	1184.7	1155.92	1114.71	1155.75	1140.37	1155.08	1088.38	1126.04	1152.94	1080.31	1192.41	1101.73	1098.2	1145.27	1115.81	1122.34	1179.38	1171.08	1163.03	1167.15
Malate dehydrogenase_ mitochondrial	P40926;G3XAL0	15	7	35959.6	132.888	1.19922	D	C	0	0	1.0161	M	PD	0.393589	0.242643	1.07358	P	C	1.07932e-05	2.57034e-05	1.19922	D	C	3.95149e-11	9.89644e-10	11824.7	11486.2	11161.3	11329.2	11638.3	11506.5	11645.4	11529.5	11414.2	11503.9	11986	12018.2	11924.5	11968.4	11636	11837.5	12339.4	11937.9	11880	11947.5	11037.2	10690.2	10646.4	10769.2
Coiled-coil domain-containing protein 18 (Fragment)	J3KP97;Q5T9S5;E9PFB9;Q5T9S2;H0YCD6	29	3	176038	132.313	1.13994	P	D	2.76454e-07	4.00016e-08	1.02196	M	PD	0.388738	0.240219	1.10503	P	C	3.3204e-05	6.37166e-05	1.03159	C	D	0.192977	0.0881793	3337	3328.11	3362.66	3440.49	3291.76	3249.28	3188.31	3113.81	3245.33	3284.08	2923.12	3227.84	2899.26	2792.6	3210.06	2868.02	2903.88	3162.72	3042.93	3003.38	3585.26	3473.03	3374.38	3442.18
Keratin_ type II cytoskeletal 2 oral	Q01546;H0YID6	17	3	66411.1	131.763	1.33645	P	D	3.53655e-09	7.85395e-10	1.0963	M	PD	0.0938725	0.0836504	1.25179	P	C	2.6594e-05	5.30036e-05	1.06763	C	D	0.0946512	0.0496908	968.258	946.764	918.654	912.575	995.405	959.536	1126.13	992.975	892.203	968.055	683.342	839.193	697.415	764.591	705.313	719.545	744.955	855.726	792.7	755.864	989.915	923.891	986.839	1089.35
Band 4.1-like protein 1	A0A1B0GTW6;A0A0C4DH22;Q9H4G0;Q4VXN0;Q4VXN1;Q4VXN5;Q4VXN6;H7C2K6;X6RC15	27	6	175840	131.645	1.27601	D	P	1.15877e-05	1.19587e-06	1.0628	M	PD	0.256107	0.177885	1.2482	C	P	2.33918e-05	4.70251e-05	1.02228	D	C	0.619851	0.220727	495.338	444.751	424.426	412.82	491.217	358.972	434.024	397.816	364.664	424.892	523.851	462.792	432.51	491.641	417.667	406.527	479.582	408.146	411.698	448.268	384.553	400.876	339.167	337.152
14-3-3 protein beta/alpha	P31946;A0A0J9YWE8;A0A0J9YWZ2;Q4VY19;Q4VY20	14	3	28196.5	131.102	1.13294	M	C	4.77294e-09	1.02746e-09	1.04654	M	PD	0.0152425	0.0215754	1.11704	P	C	2.92957e-07	1.26605e-06	1.04807	D	C	0.0204342	0.0136732	4917.66	4519.96	4732.89	4653.56	4678.55	4638.15	4782.24	4559	4703.19	4687.24	4609.65	4377.08	4249.87	4453.17	4064.76	4257.69	4553.74	4422.19	4036.83	4336.11	4849.53	4619.56	4441.99	4736.06
Tubulin beta-6 chain	Q9BUF5;K7EJ64;K7EJZ4;K7EL29;K7EN98;K7EPE5;K7EQT3;K7ERA8;K7ESQ3	14	1	50313.5	130.595	1.06871	D	P	0.6113	0.0260153	1.02271	PD	M	0.548562	0.310366	1.03649	C	P	0.61427	0.194981	1.03109	D	C	0.563409	0.205658	775.601	809.997	762.919	649.116	666.478	704.755	856.499	792.467	831.107	760.993	740.809	881.983	836.768	757.815	817.117	782.104	650.281	881.157	889.114	804.128	762.634	765.514	781.9	688.644
Annexin A3	P12429;D6RA82;D6RFG5;D6RCA8;D6RAZ8;D6RFJ9	20	4	36546.4	130.225	1.02318	M	C	0.605719	0.0257934	1.01341	M	PD	0.370958	0.232398	1.01025	P	C	0.640111	0.199502	1.00904	D	C	0.604553	0.216741	2426.56	2393.79	2343.61	2380.02	2457.74	2356.62	2412.99	2372.06	2372.25	2390.63	2444.82	2533.36	2433.49	2270.96	2363.33	2251.76	2262.46	2339.45	2318.54	2357.57	2594.42	2261.56	2406.09	2453.67
26S proteasome non-ATPase regulatory subunit 1	Q99460;A0A087WW66;H7C378;C9J9M4;H7BZR6;F8WCE3	21	8	106863	130.174	1.10044	M	C	0.0830152	0.00405694	1.05305	M	PD	0.150547	0.118529	1.01714	P	C	0.669826	0.205998	1.07288	D	C	0.0882569	0.0471248	1271.06	1144.74	1111.84	994.456	1030.38	935.369	1066.94	977.086	992.113	1058.22	1154.73	1040.89	1075.26	985.247	1117.5	965.316	970.937	974.261	1001.26	1031.71	1080.67	1064.57	1060.37	942.94
ATP-dependent RNA helicase DDX1	Q92499;A0A087X2G1;F1T0B3	20	4	83401.7	129.849	1.19907	M	C	0.000247073	1.88057e-05	1.11806	M	PD	0.00136235	0.00380184	1.08669	P	C	0.0249256	0.0147078	1.05821	D	C	0.233738	0.102103	973.64	939.639	854.226	931.331	906.227	817.57	969.328	907.106	897.557	910.736	949.175	734.179	743.762	891.774	705.333	748.093	893.102	799.628	768.699	803.749	837.021	876.913	737.805	774.843
14-3-3 protein sigma	P31947	13	2	27888.2	129.012	1.36587	D	C	0	0	1.12285	PD	M	1.33782e-08	1.49109e-06	1.32819	P	C	1.18851e-10	2.62822e-09	1.36587	D	C	3.60423e-12	1.56381e-10	7012.45	6634.53	6369.77	6284.73	6556.33	6394.99	6543.27	6189.77	6445.93	6492.42	7731.25	7402.72	7508.06	7299.76	7348.91	7241.58	7343.36	7132.98	7519.04	7391.96	7501.9	7476.07	7479.18	7216.19
DNA replication licensing factor MCM2	P49736;H0Y8E6;C9J013;C9JZ21;F8WDM3	20	3	102581	128.989	1.28255	P	D	7.645e-09	1.56415e-09	1.07137	M	PD	0.131692	0.106904	1.10333	P	C	0.00837327	0.00601922	1.16244	C	D	6.35848e-05	0.000135392	964.855	881.667	797.789	859.453	856.261	881.788	833.126	877.186	792.356	860.498	754.138	679.11	691.819	717.348	721.956	693.484	743.696	690.135	642.087	703.753	1021.09	848.761	881.744	956.87
DNA topoisomerase 2-beta	Q02880;E9PCY5;H7BZ82	25	2	184237	128.742	1.11881	M	D	0.00573635	0.000332475	1.11529	M	PD	0.00202534	0.00490192	1.08638	C	P	0.0555031	0.0282692	1.09323	C	D	0.0211562	0.0140669	240.607	268.331	242.799	236.421	264.014	242.686	247.269	259.823	231.736	248.187	248.845	210.781	228.122	208.752	204.539	211.942	253.25	206.921	223.328	221.831	214.246	243.992	254.889	193.705
Heat shock 70 kDa protein 4L	O95757;E9PDE8;D6RJ96	22	3	95539.2	128.542	1.05405	M	C	0.42357	0.0186363	1.02773	M	PD	0.293238	0.195369	1.03091	P	C	0.336013	0.124334	1.0203	D	C	0.579134	0.210207	1135.53	1114.74	1128.37	949.133	1144.04	1159.9	1068.98	1136.09	1174.25	1112.34	1044.8	1012.33	999.273	1150.46	966.348	1135.96	1111.64	1068.71	1201.02	1076.73	976.432	1072.33	1071.52	1133.78
Elongation factor Tu_ mitochondrial	P49411	17	9	49883.8	128.471	1.08077	M	C	0.0155746	0.000842554	1.04644	M	PD	0.0341375	0.0394834	1.0171	P	C	0.498147	0.167411	1.04851	D	C	0.0938545	0.0494608	6230.43	6294.48	6026.6	5776.33	6172.94	6443.08	5886.16	5633.03	6168.01	6070.12	5582.31	6430.72	6142.51	5601.64	6081.58	5918.94	5368.92	5881.62	5991.88	5888.9	6100.28	5680.65	6119.31	5526.02
Tubulin beta 8B	A6NNZ2	20	5	50200	127.897	1.15484	D	P	0.000350391	2.58564e-05	1.02575	M	PD	0.435689	0.261405	1.11956	C	P	0.00874154	0.00622612	1.03151	D	C	0.221776	0.0978897	781.62	726.77	752.229	755.794	730.25	774.305	762.205	723.115	708.087	746.042	846.041	744.833	781.871	844.214	721.652	749.469	791.081	745.217	791.827	779.578	578.732	749.858	682.602	673.823
Vimentin	B0YJC4;P08670;B0YJC5;A0A1B0GTT5;A0A1B0GVG8	18	7	49710.5	127.672	1.29196	M	P	0.0787233	0.00386064	1.21185	M	PD	0.0263729	0.0323645	1.12397	C	P	0.268793	0.103416	1.00733	D	C	0.789821	0.263244	156.354	117.819	122.068	94.851	105.252	75.7501	121.411	106.699	77.9895	108.688	105.305	84.9449	111.575	83.3476	109.292	78.8371	95.8579	96.3777	91.7025	95.2489	76.6846	97.1022	94.0671	55.664
ATP-dependent RNA helicase DDX39A	O00148;K7EQN7;K7EPJ3;A0A0D9SEM9;K7EN69;A0A0G2JHN7;F6S2B7;F6SXL5;F6U6E2;K7EIL8;K7EL56;K7ENP6	19	2	49642.9	127.283	1.16572	P	D	1.43907e-11	5.64189e-12	1.05658	M	PD	0.0608689	0.0611163	1.07913	P	C	3.62174e-05	6.83402e-05	1.08024	C	D	0.000144617	0.000265945	2609.77	2606.12	2459.64	2569.65	2548.37	2519.14	2595.86	2504.94	2467.18	2542.3	2242.47	2337.67	2165.61	2123.3	2362.52	2111.09	2168.42	2293.28	2193.97	2222.04	2730.86	2551.64	2481.91	2645.1
Liprin-alpha-2	O75334;G3V200;H0YHK3;H0YH95;H0YHJ4;H0YIJ4;A0A1B0GVT3;F8VU88;F8VYK7	26	1	143804	126.794	1.30693	M	D	0.00023242	1.78844e-05	1.19857	M	PD	0.00265736	0.00593684	1.02652	C	P	0.586739	0.188693	1.21212	C	D	0.0011283	0.00129851	721.313	718.881	673.194	567.67	619.051	578.518	674.467	686.54	586.4	647.337	587.905	518.439	495.124	452.055	574.253	428.524	425.88	471.662	503.962	495.311	773.583	573.751	596.664	618.074
Plexin-A3	P51805	25	2	211182	126.431	1.12342	M	D	0.128181	0.00610268	1.11197	M	PD	0.0224013	0.0283331	1.01865	C	P	0.71403	0.216157	1.03961	C	D	0.464571	0.176799	493.968	446.25	504.608	562.153	511.213	569.435	537.289	618.392	477.068	524.486	398.567	457.16	402.679	529.476	401.627	548.431	542.53	462.066	459.272	466.868	379.127	449.422	464.417	491.86
Glycogen phosphorylase_ brain form	P11216;H0Y4Z6	21	4	97380.5	126.416	1.17663	M	C	4.41151e-05	4.04151e-06	1.08197	M	PD	0.043379	0.0475758	1.15248	P	C	0.000645203	0.000739808	1.02249	D	C	0.557434	0.203878	753.291	612.353	625.193	628.637	671.784	692.38	610.544	652.554	610.967	650.856	557.963	609.75	608.289	577.501	639.988	519.286	498.032	563.752	515.794	565.595	706.263	634.729	625.39	630.382
26S proteasome regulatory subunit 6A	E9PM69;P17980;R4GNH3;E9PKD5;E9PN50;E9PLG2	16	1	44609	126.292	1.21041	C	M	1.61771e-09	3.96944e-10	1.07539	PD	M	0.00631198	0.0111731	1.18559	C	P	5.61969e-06	1.52836e-05	1.07132	C	D	0.0201497	0.0135173	4714.06	4836.5	4515.73	4462.7	4630.68	4336.53	4475.67	4256.34	4563.88	4532.46	5597.53	5311.48	5019.65	4920.33	5164.8	5045.97	4961.83	4871.67	5195.09	5120.93	4837.15	4789.32	4834.75	4468.79
Helix-destabilizing protein	F8W6I7;P09651;F8VZ49;Q32P51;F8VTQ5;A0A2R8Y4L2;H0YH80;F8W646;F8VYN5	15	7	33269.3	126.096	1.11971	C	D	8.42768e-05	7.26573e-06	1.07009	M	PD	0.00588223	0.0106283	1.04336	C	P	0.120994	0.0540785	1.11971	C	D	8.94172e-05	0.000178734	17273.4	16492.1	16177.2	15559.9	16531.1	15431.2	15913	15954.9	15656.1	16109.9	15486.2	15092.5	15000	13857	15153.1	13941.2	14071.4	14015.1	14092.3	14523.2	17587.8	16172.1	15540.9	15518.4
Forkhead-associated domain-containing protein 1	B1AJZ9;H0Y3C6;H0Y5P0;H0Y605;H0YE38;Q5JYW1;Q5JYW6	24	1	162760	125.909	1.13035	D	M	0.611708	0.0260169	1.08723	PD	M	0.223877	0.160915	1.01439	P	C	0.625634	0.197421	1.09818	D	C	0.314255	0.129733	393.238	206.197	299.774	436.027	287.371	425.858	335.61	329.937	368.266	342.475	320.043	452.824	387.551	375.748	332.979	474.327	374.897	321.614	444.078	387.118	381.128	347.068	366.014	323.703
Staphylococcal nuclease domain-containing protein 1	Q7KZF4;H7C597	20	6	102681	125.468	1.34017	D	P	9.41047e-06	9.90104e-07	1.01573	PD	M	0.964951	0.456022	1.07137	C	P	0.194744	0.0799613	1.2509	D	C	0.000512986	0.000690027	1067.33	930.339	864.608	880.155	922.936	844.461	898.071	833.921	786.123	891.994	1289.27	980.852	1047.49	1086.91	954.302	947.38	1151.91	927.023	954.436	1037.73	857.244	806.355	817.852	675.297
Glucosidase 2 subunit beta	K7ELL7;P14314;K7EPW7;K7EJ70;K7EKX1;A0A0C4DGP4	18	10	61161.8	124.946	1.11108	M	D	2.72752e-08	4.87046e-09	1.06067	M	PD	0.00794364	0.0131975	1.08861	P	C	0.000292422	0.000379319	1.00592	C	D	0.675522	0.234977	8706.69	8767.72	9072.92	8174.94	8618.76	8342.2	8339.77	8418.44	8573.04	8557.16	7586.57	7987.91	7791.65	7590.44	7744.94	7448.58	7597.16	7960.36	7607.27	7701.65	9034.08	8227.85	8162.13	8804.91
Heat shock-related 70 kDa protein 2	P54652	11	1	70306.2	124.823	1.17952	M	D	6.62815e-06	7.24524e-07	1.13193	M	PD	7.89453e-05	0.000458569	1.01941	P	C	0.410715	0.145041	1.06344	C	D	0.0227537	0.0149964	234.755	213.208	206.677	184.141	204.526	197.897	203.207	196.935	191.575	203.658	180.305	169.739	190.897	172.561	165.689	166.41	177.251	166.7	164.401	172.662	196.457	179.05	182.123	196.37
26S proteasome non-ATPase regulatory subunit 3	O43242;H0YGV8	21	3	61091.7	124.785	1.1197	C	M	4.56367e-05	4.15389e-06	1.03297	PD	M	0.0554925	0.0574845	1.05549	C	P	0.102191	0.0469861	1.11401	C	D	0.00102333	0.00120965	2635.15	2631.05	2684.32	2518.03	2680.92	2606.62	2625.11	2681.04	2648.64	2634.54	2635.5	2736.39	2605.7	2633.21	2723.87	2612.06	2626.17	2595.81	2663.18	2647.99	2929.43	2734.86	2898.33	2869.12
Rho guanine nucleotide exchange factor 28	Q8N1W1;D6RGZ3;D6RAP0	26	2	194001	123.844	1.12467	C	P	0.0160638	0.000866493	1.04859	M	PD	0.194942	0.144762	1.12467	C	P	0.000197488	0.000276236	1.10048	C	D	0.0108183	0.00805917	1375.89	1092.24	1112.87	996.437	1045.85	982.445	1111.81	998.108	978.079	1077.08	1192.11	1102.55	1089.42	971.142	1074.96	959.508	930.807	964.023	1060.5	1038.33	1087.94	1042.43	1084.26	971.66
Annexin A5	P08758;D6RBL5;D6RBE9;E9PHT9;D6RCN3	13	6	35993.9	123.698	1.29948	M	D	6.9994e-12	3.03208e-12	1.14862	M	PD	0.00350167	0.0072261	1.15405	P	C	0.000116764	0.00018135	1.09414	C	D	0.00177508	0.00184505	4483.1	4435.95	4515	4016.69	4467.96	4637.58	4038.05	4201.38	4626.13	4380.21	3380.8	3488.47	3524.4	3221.13	3454.43	3372.45	3177.44	3396.63	3320.77	3370.73	4707.64	4188.07	4536.15	4209.54
Actin-related protein 3	P61158;B4DXW1;F8WDR7;A0A0A0MTI9;C9IZN3;F8WE84;F8WEW2;H7C4J1;Q9C0K3	15	4	47827.5	123.577	1.07335	P	C	0.0154544	0.000838133	1.05516	PD	M	0.0198788	0.0260898	1.07335	P	C	0.0133562	0.00884795	1.04635	D	C	0.0657793	0.0373204	3613.63	3649.1	3457.07	3336.41	3594.88	3501.91	3301.93	3547.95	3292.34	3477.25	3977.36	3711.37	3817.4	3575.47	3685.93	3459.58	3460.24	3524.37	3389.24	3622.33	4085.92	3917.31	3769.33	3412.08
A-kinase anchor protein 9 (Fragment)	H7BYL6;H0Y6Q0	23	2	204940	122.781	1.17742	M	D	1.02516e-08	2.03228e-09	1.10127	M	PD	0.00212098	0.00507738	1.10472	P	C	0.000135393	0.000202169	1.0304	C	D	0.176176	0.0822897	2862.9	3113.26	3290.04	3207.97	2862.9	3167.91	3238.78	3073.97	3421.66	3137.71	2561.09	2777.02	2548.25	2596.82	2749.91	2626.62	2706.24	2782.07	2636.1	2664.9	3041.06	3037	2915.48	3001.37
Peroxisomal multifunctional enzyme type 2	A0A2R8YD50;P51659;E7ER27;A0A2R8Y7L2;E7ET17;E7EPL9;A0A2R8YDT8;A0A2R8YF45;A0A2R8Y7W2	19	6	77294.2	122.775	1.1111	M	C	4.51246e-09	9.80406e-10	1.09008	M	PD	3.29083e-08	1.74174e-06	1.02571	P	C	0.0264258	0.0154362	1.01285	D	C	0.362894	0.145695	1629.14	1742.11	1616.07	1585.78	1715.7	1705.58	1624.88	1672.2	1672.77	1662.69	1583.39	1536.02	1557.22	1527.62	1516.4	1450.86	1441.34	1507.01	1521.22	1515.67	1553.92	1532.4	1560.51	1494.57
DNA helicase	A0A3B3IT92;A0A3B3IU45;P33991;A0A3B3IS57;A0A3B3ITP6;E5RG31;A0A3B3IRR8;A0A3B3ISC1	21	4	101306	122.749	1.1781	M	D	0.00916543	0.000515387	1.16295	M	PD	0.000622102	0.0020759	1.0157	C	P	0.79779	0.234147	1.04216	C	D	0.416602	0.162785	803.735	672.154	616.897	663.371	718.516	516.27	681.255	679.349	596.807	660.928	609.204	598.727	548.712	596.294	545.141	503.99	549.158	557.411	540.491	561.014	579.282	661.123	595.836	518.848
Golgin subfamily B member 1 (Fragment)	E7EU81;H0Y867	21	3	188742	122.536	1.17221	D	P	7.99478e-06	8.61643e-07	1.00651	PD	M	0.95083	0.452437	1.16482	C	P	0.000270687	0.000358128	1.00634	D	C	0.830093	0.273375	371.3	362.789	336.733	359.637	361.307	350.39	360.934	366.464	334.437	355.999	387.768	372.622	345.039	407.206	379.619	373.967	423.8	412.953	377.555	386.725	331.358	334.866	284.72	320.111
Extended synaptotagmin-1	Q9BSJ8	21	6	123370	121.948	1.15185	C	P	5.23385e-06	5.8301e-07	1.05683	M	PD	0.0162435	0.022746	1.15185	C	P	5.39294e-05	9.45056e-05	1.09476	C	D	0.000166178	0.000292026	1503.35	1551.48	1504.7	1424.12	1577.16	1473.03	1405.57	1560.72	1493.62	1499.31	1483.87	1407.74	1512.23	1513.56	1404.52	1371.09	1507.89	1428.84	1462.92	1454.74	1266.9	1513.25	1425.75	1290.23
40S ribosomal protein S3	P23396;E9PL09;H0YEU2;E9PPU1;F2Z2S8;H0YCJ7;H0YF32;E9PSF4;E9PJH4;E9PK82;E9PQ96;E9PQX2;H0YES8	15	5	26859.4	121.935	1.24506	M	D	5.24025e-14	3.90373e-14	1.11671	M	PD	0.00567671	0.0103524	1.02175	P	C	0.266121	0.102667	1.2037	C	D	3.57036e-08	2.74242e-07	11572.8	11800.4	11518.4	11217.7	11456	11870.5	10905.5	10720.9	10904.1	11329.6	9032.06	9354.54	9336.71	9297.3	9116.52	8945.57	8525.88	8962.81	9325.2	9099.62	11706.5	11486.3	11589.1	11158.9
Protein diaphanous homolog 1	A0A0G2JH68;O60610;A0A140T8Z0;A0A2R8Y5N1;H9KV28;B4E2I7;A0A2R8YEF8;H7C2W8	22	2	142043	121.782	1.13421	M	D	0.000193968	1.53289e-05	1.0813	M	PD	0.00742404	0.0125199	1.05782	P	C	0.0557824	0.0283588	1.03785	C	D	0.210843	0.0943755	783.265	720.835	657.021	766.253	701.114	726.538	744.654	711.103	751.034	729.091	611.764	624.642	631.814	678.08	622.434	623.379	723.79	606.476	663	642.82	734.111	696.526	659.537	777.157
Glycogen phosphorylase_ muscle form	P11217	24	2	97548.5	121.762	2.03354	D	C	0.0017157	0.000109557	1.22495	M	PD	0.193022	0.143472	1.21153	P	C	0.252777	0.0988097	2.03354	D	C	0.00571403	0.00477781	497.044	327.41	199.591	393.209	370.3	194.387	442.945	289.884	163.38	319.795	521.704	258.083	213.799	489.437	261.351	202.691	532.06	259.384	206.285	327.199	167.188	346.573	119.313	122.366
Parkinson disease protein 7	Q99497;K7ELW0;K7EN27	13	7	20062.2	121.45	1.18231	D	P	1.16947e-09	2.96281e-10	1.05634	PD	M	0.13535	0.109421	1.07494	C	P	0.00247139	0.00218189	1.09989	D	C	2.05764e-05	5.38299e-05	7785.37	7259.85	6966.17	7283.49	7072.13	7156.71	7417.57	6945.08	6955.39	7204.64	8574.7	8294.1	8292.88	8607.21	7993.45	8074.34	8440.34	7907.21	8033.14	8246.38	7712.5	6805.68	7055.75	7204.29
Src substrate cortactin	Q14247;H0YEV2	17	1	61757.3	121.394	1.11676	D	P	0.00041715	3.02586e-05	1.03731	PD	M	0.164016	0.126591	1.01449	C	P	0.69292	0.211698	1.10081	D	C	0.00752405	0.00595787	3021.71	2914.07	2867.92	2729.02	2852.48	2761.53	3069.58	2789.68	2870.23	2875.14	3328.14	3202.58	3098.51	2947.49	3407.11	3012.84	3039.43	3220.64	3065.6	3146.93	2841.48	2763.89	2904.99	2917.68
Ras-related protein Rab-8A	P61006;H0YMN7;A0A2R8Y7G7;A0A494C0Z5;A8MSP2;A8MTC6;E9PI18;E9PJQ5;E9PMJ1;E9PNB9;E9PRF7;E9PS06;H0YDK7;H0YL94;H0YLJ8;J3QSF4;Q15771;Q9H082	14	3	23839.3	120.714	1.10152	C	M	0.0141755	0.000773558	1.03396	PD	M	0.158197	0.12307	1.07959	C	P	0.0331428	0.0187467	1.05147	C	D	0.130621	0.0646902	2491.16	2386.36	2385.66	2171.31	2308.04	2318.91	2150.73	2161.26	2347.86	2302.37	2528.42	2625.42	2491.72	2285.79	2475.86	2287.56	2245.4	2393.06	2374.46	2411.97	2563.23	2498.79	2419.41	2481.76
MICOS complex subunit MIC60	Q16891;B9A067;C9J406;H7C463;A0A087WYS0;D6RAW4	19	2	84077.2	120.64	1.12929	D	P	0.00193095	0.000122079	1.00179	M	PD	0.947288	0.451025	1.12794	C	P	0.00269329	0.0023378	1.00119	D	C	0.932041	0.296014	1823.04	2124.96	2040.23	1671.71	2033.16	1984.04	1736.48	1962.83	2019.69	1932.9	2026.02	2193.3	2129.7	1957.66	2187.23	1987.22	1898.73	2026.19	2013.29	2046.59	1854.46	1973.36	1947.3	1660.98
Heterogeneous nuclear ribonucleoprotein U-like protein 1	Q9BUJ2;A0A0A0MRA5;B7Z4B8;M0R3F1;M0QYZ0;M0QYI8;M0QYM5;M0R0K8;M0QYG9;M0QZV6;M0R203	22	3	96308.9	120.397	1.10916	C	D	1.49796e-06	1.88054e-07	1.00731	M	PD	0.585733	0.325165	1.09189	C	P	5.84372e-05	9.97695e-05	1.10916	C	D	6.79304e-05	0.000142909	2294.43	2169.74	2330.53	2137.19	2281.81	2207.96	2173.04	2171.52	2299.62	2229.54	2233.81	2266.7	2188.43	2114.46	2061.81	2230.62	2267.58	2306.48	2094.03	2195.99	2292.74	2234.02	2143.43	2283.49
Nebulin-related-anchoring protein	Q86VF7;A0A0A0MRM2	26	1	198044	120.291	1.07627	D	P	0.264499	0.011983	1.00067	PD	M	0.958759	0.454555	1.02021	C	P	0.424735	0.148636	1.05495	D	C	0.134047	0.0660736	1216.17	1005.9	1049.92	1160.12	1246.61	1146.87	1228.68	1167.8	1426.09	1183.13	1127.56	1444	1188.03	1169.48	1207.99	1139.6	1153.68	1379.82	1236.59	1227.42	1085.75	1105.87	1063.85	1312.94
Spectrin beta chain_ erythrocytic	P11277	27	5	247324	120.028	1.14832	P	C	1.6096e-09	3.96341e-10	1.04327	M	PD	0.11457	0.0960889	1.14832	P	C	1.69467e-05	3.74751e-05	1.01147	D	C	0.299265	0.12462	4031.35	3982.76	3903.69	3724.69	3741.56	3901.6	3940.34	4037.7	4026.97	3921.19	3601.61	3605.88	3438.21	3428.07	3442.55	3498.4	3562.44	3567.67	3538.59	3520.38	3838.33	4256.32	4067.59	3711.33
Putative heat shock protein HSP 90-alpha A4	Q58FG1	18	3	47826	119.968	1.07914	M	D	0.557307	0.023906	1.07764	M	PD	0.0712079	0.0685442	1.02158	C	P	0.855293	0.245935	1.02442	C	D	0.871626	0.283678	269.981	284.204	270.423	301.975	303.431	308.509	342.036	279.05	326.002	298.401	284.2	262.351	302.633	298.853	286.077	269.764	289.383	242.234	253.17	276.518	252.556	285.623	270.968	235.452
RNA helicase	A0A0C4DG89;Q7L014	23	2	117975	119.933	1.10015	C	D	0.00594333	0.00034328	1.07264	M	PD	0.00958924	0.0151396	1.07011	C	P	0.0537553	0.0276446	1.10015	C	D	0.00254199	0.00247581	822.537	805.5	876.553	837.888	808.176	815.789	796.794	765.176	748.046	808.495	668.236	741.438	744.605	759.348	799.068	725.82	795.838	743.635	711.834	743.314	873.002	724.419	760.858	783.639
Elongation factor 1-delta	E9PRY8;P29692;E9PQZ1;A0A087X1X7;E9PK01;E9PI39;E9PL12;E9PPR1;E9PQ49;H0YE72;E9PIZ1;E9PL71;E9PMW7;H0YCK7;E9PK06;E9PN91;E9PK72;E9PKK3;H0YE58;E9PQC9	14	6	77197.4	119.755	1.07383	M	D	0.00628819	0.000362054	1.04883	M	PD	0.0155516	0.0219338	1.01508	P	C	0.541445	0.177947	1.03211	C	D	0.0636185	0.0364483	10495.8	10015.2	9986.17	9516.88	9820.82	10188.7	9909.66	9801.54	10135.2	9985.54	9239.54	9689.65	9393.98	8953.7	9865.57	9063.29	8870.94	9237.6	9376.65	9298.99	10480.6	9348.21	9827.31	10317.5
Centrosomal protein of 135 kDa	Q66GS9	25	3	133947	119.7	1.08276	P	D	0.00141153	9.23176e-05	1.01645	PD	M	0.475278	0.278753	1.03067	P	C	0.0792495	0.038137	1.05054	C	D	0.0247155	0.0161277	2449.67	2576.21	2747.41	2454.82	2560.86	2543.11	2513.07	2409.74	2687.44	2549.15	2456.05	2679.35	2423.74	2345.95	2585.83	2581.22	2316.95	2531.38	2472.61	2488.12	2743.7	2800.35	2642.07	2795.04
High density lipoprotein binding protein (Vigilin)_ isoform CRA_a	A0A024R4E5;C9J5E5;C9JIZ1;C9JES8;C9JHS7;C9JHZ8;C9JZI8;C9JK79;C9JT62;C9JBS3;C9JEJ8;C9JHN6	19	1	142067	119.078	1.71808	C	M	1.04694e-13	7.27438e-14	1.29539	PD	M	2.88991e-05	0.000226385	1.45657	C	P	5.8972e-07	2.38136e-06	1.21743	C	D	2.66122e-06	1.01424e-05	566.636	499.655	489.325	482.34	471.318	445.448	477.892	441.095	443.61	479.702	728.119	756.469	689.658	673.508	663.489	641.91	640.028	635.02	664.556	676.973	578.354	560.156	577.224	650.556
Nucleophosmin	P06748;E5RI98;E5RGW4	12	5	32746.2	118.951	1.14967	M	P	0.000922905	6.25766e-05	1.14255	M	PD	0.000263155	0.00110353	1.00241	C	P	0.922003	0.259022	1.01003	D	C	0.729219	0.247277	24179	21890.8	19715.9	19142.9	20351.9	19768	19227.2	19034.7	18756.6	20229.7	20304.3	17990.7	18337.9	17887.5	17240.4	17010.8	17470.1	16627.2	17468.7	17815.3	18950.8	20060.6	18555.8	15885.8
1-phosphatidylinositol 4_5-bisphosphate phosphodiesterase beta-4	Q15147;B1AJW2;B1AJW3;B1AJW4	22	3	135604	118.741	1.08797	D	C	9.69867e-06	1.01586e-06	1.00435	PD	M	0.836626	0.416282	1.00554	P	C	0.712355	0.216072	1.08797	D	C	0.000163097	0.000287851	2018.52	2144.77	2035.47	1967.03	2078.77	2004.54	1927.5	2048.77	2044.71	2030.01	2225.4	2163.69	2156.3	2055.29	2156.6	2081.41	2130.95	2043.89	2058.51	2119.12	1991.69	1963.19	1904.64	2004.24
60S ribosomal protein L7	P18124;A8MUD9;C9JIJ5;C9JZ88	14	6	29282.9	118.531	1.17054	M	D	0.0293796	0.00152273	1.12755	M	PD	0.0108056	0.0165174	1.00958	P	C	0.818262	0.238386	1.06604	C	D	0.212688	0.0949589	7576.72	6251.2	5736.84	6626.22	6436.62	5581.82	6911.49	5505.54	5383.77	6223.36	6344.85	5218.88	5003.4	5791.88	5038.28	4858.7	5831.45	5002.94	4759.39	5316.64	5608.76	6465.3	5735.06	5393.18
Adenylyl cyclase-associated protein 1	Q01518;Q5T0R1;Q5T0R2;Q5T0R3;Q5T0R4;Q5T0R5;Q5T0R6;Q5T0R7;Q5T0R8;Q5T0S3	15	3	52357.8	118.246	1.05381	P	C	0.113317	0.00544675	1.00487	PD	M	0.79811	0.403258	1.05381	P	C	0.0563972	0.0285294	1.04758	D	C	0.0200225	0.0134491	2715.52	2378.48	2486.78	2471.34	2314.22	2533.52	2403.34	2240.86	2411.14	2439.47	2503.16	2493.55	2521.54	2305.74	2454.17	2484.72	2349.71	2424.71	2459.25	2444.06	2751.07	2351.22	2579.63	2554.4
Transgelin-2	P37802;X6RJP6	14	8	22562.6	118.189	1.07608	M	D	4.23133e-06	4.84409e-07	1.03854	M	PD	0.025762	0.031814	1.04996	P	C	0.0140082	0.00922722	1.02127	C	D	0.0715591	0.0400382	13640.9	13242.3	13799.8	12812.3	13205.2	13324.7	13214.3	13247.1	13291.3	13308.6	12458	12452	12253.1	12374.9	12361.6	12407.9	12280.8	12228.2	12493.1	12367.7	14343.8	13133.7	13570.5	13400.3
DNA replication licensing factor MCM6	Q14566	22	3	93858.9	118.116	1.58804	M	C	6.72513e-05	5.89938e-06	1.28134	M	PD	0.00299261	0.00643392	1.12404	P	C	0.260898	0.101168	1.35466	D	C	0.00411199	0.00362869	658.751	640.369	478.402	510.175	580.658	425.143	657.704	540.219	433.071	547.166	526.601	450.258	449.446	530.281	491.084	413.809	550.757	402.892	385.676	466.756	345.406	457.753	344.565	338.178
Ubiquitin carboxyl-terminal hydrolase 7	Q93009;A0A669KBL1;H3BND8;F5H2X1	25	4	129386	117.823	1.10615	M	P	0.0483349	0.00243679	1.05129	M	PD	0.138778	0.111716	1.05745	C	P	0.273486	0.104529	1.04436	D	C	0.286378	0.120398	377.723	323.221	318.181	331.438	329.079	311.51	352.385	299.149	307.008	327.744	361.275	294.419	333.707	328.483	330.83	305.493	335.378	329.56	325.769	327.213	279.625	317.378	317.112	298.133
Neurofascin	O94856;X6RKN2;H7BY57;H7C0L6;D6RBU5	25	2	150882	117.513	1.30347	P	D	0.000321455	2.38213e-05	1.12721	M	PD	0.0953896	0.0845898	1.23857	P	C	0.00843405	0.00605354	1.0524	C	D	0.442735	0.170964	632.186	701.747	783.977	532.358	480.34	690.99	652.206	594.352	758.078	647.359	471.978	525.191	520.697	511.59	559.007	457.402	461.521	421.653	558.728	498.641	738.329	778.303	512.501	715.313
RNA-binding motif protein_ X chromosome	P38159;H0Y6E7;H3BT71;Q96E39;H3BUY5;A0A1B0GUK8;H3BR27;H3BNC1	18	3	42331.9	117.467	1.13516	M	D	9.16225e-06	9.71269e-07	1.08537	M	PD	0.00137465	0.00380905	1.03441	P	C	0.104225	0.0478737	1.05543	C	D	0.0533046	0.0309097	6091.71	6296.24	6317.61	6393.38	6056.72	6596.42	6497.7	6325.53	6339.29	6323.84	5227.21	5964.12	5286.6	5067.57	5792.43	5854.45	5332.13	5879.09	5734.25	5570.87	6286.6	5941.42	5837.51	6369.04
Plexin-A4	Q9HCM2	20	1	215820	117.32	1.39758	P	M	0.00084802	5.81736e-05	1.2593	PD	M	0.00940531	0.0149906	1.00934	P	C	0.77935	0.229643	1.23517	C	D	0.0162458	0.0113246	35.8756	92.33	46.8713	78.0861	57.2977	58.4691	82.9883	81.5528	57.191	65.6291	74.8065	64.9627	75.5109	63.6764	81.9916	87.0155	78.1368	82.0603	53.9849	73.5717	81.2643	89.0298	98.7513	96.2395
Peroxiredoxin-1	Q06830;A0A0A0MSI0;A0A0A0MRQ5	11	4	22338.5	117.317	1.17456	D	C	1.1339e-08	2.23522e-09	1.04484	PD	M	0.0602635	0.0608982	1.06268	P	C	0.0175293	0.0111055	1.17456	D	C	1.16805e-06	5.25063e-06	19460.8	19384.1	19651.5	19485.6	19134.2	19701.9	19924.6	18756.1	20204.1	19522.5	20531.2	22388.9	20951.4	20873.5	21811.7	21838.7	20854.9	21472.4	22039.7	21418.1	20299.3	18785.6	19290.1	19982.6
Interleukin enhancer-binding factor 3	Q12906;K7EKJ9;K7EQR9;K7ER69;K7EKY0	17	3	95737.7	117.1	1.0976	M	D	7.1081e-06	7.70982e-07	1.06003	M	PD	0.00278645	0.00610351	1.03746	P	C	0.072817	0.0355351	1.03223	C	D	0.0286329	0.0181485	5208.48	5224.7	5139.39	4928.97	4991.65	5063.27	5063.22	4916.99	5307.46	5093.79	4457.57	4768.87	4587.16	4570.96	4666.83	4661.13	4569.06	4756.54	4729.32	4640.83	5392.56	4896.82	4969.12	5100.86
DNA damage-binding protein 1	Q16531;F5GY55;F5GZY8;F5GWI0;F5GYG8;F5H198;F5H2L3	21	5	128223	116.908	1.11018	M	P	1.94301e-06	2.37552e-07	1.05936	M	PD	0.0185136	0.0250695	1.01354	C	P	0.407983	0.144406	1.08129	D	C	0.000255435	0.000418517	1635.97	1479.4	1490.41	1557.68	1548.21	1669.48	1439.67	1416.16	1550.25	1531.92	1469.66	1601.3	1511.41	1518.2	1573.64	1540.26	1431.12	1476.28	1488.47	1512.26	1369.23	1404.35	1435.14	1370.56
ATP-dependent 6-phosphofructokinase_ liver type	P17858;F8WEU2	17	3	85817	116.821	1.84085	D	C	0.000223689	1.72883e-05	1.10328	M	PD	0.386728	0.239354	1.32128	P	C	0.0513489	0.0267328	1.84085	D	C	0.000930153	0.00112203	886.279	692.022	483.061	886.538	638.069	476.216	794.811	580.388	403.951	649.037	959.506	681.284	565.387	884.594	622.85	524.049	895.746	553.18	477.899	684.944	485.42	638.656	455.914	389.156
Coiled-coil domain-containing protein 144A	A2RUR9;C9JT67;A0A087WSY3;A6NG92;Q8IYA2;Q3MJ40;A6NJB5	22	3	166551	116.521	1.10701	M	C	0.0246957	0.00129141	1.06692	M	PD	0.0381399	0.0432826	1.04913	P	C	0.255437	0.0996813	1.02601	D	C	0.358262	0.144346	780.277	809.168	804.706	712.984	729.763	762.315	727.188	756.274	757.8	760.053	693.118	761.784	764.175	648.52	638.504	718.946	736.353	657.538	721.01	704.439	746.361	866.298	750.689	660.763
Cingulin	Q9P2M7;A6PVU7	20	1	136614	116.491	1.16797	M	D	0.552689	0.0237369	1.11199	M	PD	0.341179	0.218403	1.05397	P	C	0.55159	0.180514	1.04432	C	D	0.650821	0.229265	564.428	807.725	652.304	1349	799.989	798.858	1050.88	1083.31	783.006	876.612	499.525	741.534	423	654.74	594.412	865.635	979.999	976.606	1019.43	750.542	694.977	646.749	667.747	1045.95
Activator of 90 kDa heat shock protein ATPase homolog 1	O95433;G3V438;G3V3W9;H0YJU2;H0YJ63	15	1	38445.5	116.073	1.38767	M	D	3.78306e-11	1.3078e-11	1.2668	M	PD	4.32391e-06	5.74694e-05	1.00647	P	C	0.903099	0.256294	1.18318	C	D	1.50463e-06	6.59454e-06	3485.89	2991.15	2815.14	2976.25	3162.38	3003.24	3098.16	2936.48	2933.78	3044.72	2229.82	2366.07	2235.45	2175.47	2103.54	2351.61	2278.99	2077.9	1928.21	2194.12	2369.39	2752.99	2804.97	2310.14
Heterogeneous nuclear ribonucleoprotein F	P52597;A0A1B0GW42	13	4	46014.1	115.701	1.12935	C	D	5.59114e-09	1.17125e-09	1.08469	M	PD	2.96494e-05	0.000226385	1.07528	C	P	4.33033e-05	7.82466e-05	1.12935	C	D	4.17701e-07	2.15378e-06	3447.71	3458.34	3393.24	3210.13	3263.18	3337.5	3155.72	3188.3	3362.84	3313	3166.66	2954.45	2928.8	2947.33	2966.87	2948.74	3001.45	2783.96	3116.44	2979.41	3260.32	3154.64	3142.85	3165.45
Serine/threonine-protein phosphatase 2A 65 kDa regulatory subunit A alpha isoform	P30153;B3KQV6;C9J9C1;E9PHZ6;E9PPI5;E9PNM7	16	3	66107.1	115.696	1.14141	D	C	0.0277792	0.00144298	1.00365	M	PD	0.845813	0.418992	1.04422	P	C	0.354761	0.129721	1.14141	D	C	0.0150368	0.010644	2378.49	2162.82	2220.31	2302.59	2162.71	2045.81	2283.26	2242.6	1943.32	2193.55	2584.19	2065.17	2237.86	2619.77	1988.27	2218.73	2630.52	2133.51	2066.77	2282.75	2002.52	2374.25	1934.6	1854.24
GMP synthase [glutamine-hydrolyzing]	P49915	19	7	77456.9	115.533	1.08497	M	D	0.000104236	8.76045e-06	1.06036	M	PD	0.00100758	0.00306246	1.00268	C	P	0.837802	0.242557	1.04923	C	D	0.00818655	0.00638819	2050.97	2058.6	1996.88	2090.2	2054.96	1948.59	2120.87	2008.82	1960.02	2032.21	1895.74	2016.71	1875.97	1873.02	1917.6	1797.99	1896.84	1840.88	1742.79	1873.06	1996.26	2062.06	1993.99	1960.23
High mobility group protein B2	P26583;D6R9A6	13	3	24204.9	115.515	1.19735	M	D	3.22319e-11	1.13097e-11	1.10784	M	PD	0.00166338	0.00437711	1.08528	P	C	0.00240064	0.00213567	1.07032	C	D	0.000411124	0.000585981	5287.36	5222.84	5192.14	5172.17	5212.41	5301.18	5263	5263.71	5350.29	5251.68	4342.7	4492.73	4443.45	4234.09	4637.74	4289.11	4217.46	4499.11	4318.22	4386.07	5568.02	4868.46	5200.04	5408.85
Chloride intracellular channel protein 1	O00299	15	5	27264.9	115.413	1.12896	M	D	4.57239e-09	9.9036e-10	1.07749	M	PD	0.00102413	0.00310077	1.07224	P	C	0.000542382	0.000638849	1.02174	C	D	0.130047	0.0645254	10171.1	9443.73	9240.35	9311.03	9188.54	9078.04	9365.23	8967.6	9107.33	9319.22	8454.92	8309.52	8223.66	8365.25	8464.41	8012.98	7940.36	8285.53	8235.41	8254.67	9462.04	9058.47	9381.69	9326.9
[Histone H3]-trimethyl-L-lysine(4) demethylase	A0A3B3IS40;A0A3B3IT25;A0A3B3ITE7;Q9UGL1;A0A3B3ITA8;A0A3B3ISE6;A0A3B3ITJ7;B3KV94;A0A3B3ITA9;A0A3B3IT85;A0A3B3IS31;A0A3B3IT51;A0A3B3ITR3	23	3	178248	115.226	1.08812	C	M	0.000111341	9.24687e-06	1.03837	PD	M	0.00880499	0.0143196	1.06137	C	P	0.00674334	0.00501843	1.03479	C	D	0.0806484	0.0441836	2397.68	2398.83	2452.52	2475.82	2378.05	2315.71	2436.83	2430.35	2501.73	2420.84	2631.45	2648.41	2603.78	2459.19	2618.39	2498.59	2444.03	2472.34	2534.23	2545.6	2630.35	2491.48	2571.19	2535.07
Coatomer subunit gamma-2	Q9UBF2	21	2	98763.1	114.915	1.25979	D	P	3.55383e-06	4.14971e-07	1.0307	PD	M	0.642134	0.345604	1.10098	C	P	0.0234205	0.0140156	1.14424	D	C	0.00616425	0.00508953	550.008	561.091	506.271	574.345	557.187	511.8	576.631	556.714	535.721	547.752	689.972	613.82	573.814	698.073	617.786	577.014	701.393	623.843	569.532	629.472	534.249	481.779	466.112	530.104
Spliceosome RNA helicase DDX39B	Q13838;A0A0G2JJZ9;Q5STU3;A0A140T9X3;F6WLT2;A0A140T996;A0A0A0MT12;A0A140T9X9;A0A140TA18;F6S4E6;F6TRA5;F6UJC5;A0A140T973;A0A140T9K1;A0A140T9L4;H0Y400;A0A0G2JJL7;F6QYI9;F6R6M7;H0YCC6;A0A140T9K2;A0A140T9N3	17	3	49447.7	114.769	1.13923	P	D	2.9385e-11	1.05212e-11	1.06082	M	PD	0.0238421	0.0299141	1.0751	P	C	2.2989e-05	4.64161e-05	1.05965	C	D	0.0019465	0.00197634	4310.39	4261.84	4117.47	4230.72	4216.42	4111.39	4247.91	4169.04	4086.11	4194.59	3815.05	3859.23	3643.02	3524.54	3909.84	3496.75	3621.56	3771.71	3629.13	3696.76	4411.1	4182.94	4091	4285.13
Proliferation-associated protein 2G4	Q9UQ80;F8VR77;F8W0A3;H0YIN7;F8VZ69	15	3	44129.1	114.744	1.23922	M	C	0.00225502	0.000140542	1.08215	M	PD	0.105568	0.090573	1.13125	P	C	0.00417991	0.0033758	1.15904	D	C	0.0176339	0.0120918	3029.09	3116.09	2579.51	2882.6	2845.67	2567.13	2888.73	2525.17	2243.86	2741.98	3028.15	2690.08	2334.28	2914.71	2543.63	2037.89	3026.48	2442.98	2062.89	2564.57	2589.16	2837.51	2351.8	2414.51
Structural maintenance of chromosomes protein 1A	Q14683;G8JLG1;A0A6Q8PHC3;V9GY57;V9GYN9	23	5	143860	114.734	1.2756	M	D	2.07706e-09	4.99186e-10	1.13783	M	PD	0.00438665	0.00855695	1.16391	P	C	0.000699295	0.000792053	1.06722	C	D	0.0769676	0.0424768	816.856	705.918	754.195	786.609	714.593	795.306	793.411	717.132	756.737	760.084	608.121	629.934	573.05	594.788	579.676	583.543	557.019	615.333	621.329	595.866	812.217	758.827	789.946	726.93
Gelsolin	P06396;A0A0A0MS51;A0A0A0MT01;A0A0U1RQL8;Q5T0I0	18	5	86096.8	114.288	1.16506	P	C	1.57149e-11	6.09295e-12	1.05348	M	PD	0.0383722	0.0434833	1.16506	P	C	2.52539e-07	1.14976e-06	1.02827	D	C	0.167577	0.0788332	4562.49	4534.2	4615.23	4373.51	4642.69	4525.24	4565.12	4879.1	4779.96	4608.61	3983.83	4065.44	4026.86	4033.88	4256.66	4000.45	4244.54	4327.74	3976.78	4101.8	4642.95	4715.5	4519.15	4474.15
Cytochrome b-c1 complex subunit 2_ mitochondrial	P22695;H3BRG4;H3BSJ9;H3BP04;H3BUE4;H3BUI9;A0A087WVZ4	15	3	48614.2	113.312	1.20376	C	P	1.3761e-08	2.66034e-09	1.04455	PD	M	0.178884	0.135141	1.20376	C	P	1.99909e-05	4.20067e-05	1.03231	C	D	0.388305	0.153784	2652.54	2672.84	2678.5	2587.3	2663.78	2871.69	2660.76	2860.89	2732.19	2708.94	3104.41	3147.06	3140.48	2912.15	3069.35	2802.77	3089.78	3090.27	3063.12	3046.6	2658.41	2673.21	2625.36	2616.44
KIAA0100_ isoform CRA_a	K7EQ86;Q08E86;K7EQR3	26	1	239693	112.724	1.50814	D	C	3.72669e-05	3.46395e-06	1.02163	M	PD	0.666092	0.354123	1.12912	P	C	0.117541	0.0528406	1.50814	D	C	0.000483059	0.000661616	1408.51	1401.9	1187.43	1518.51	1398.24	1124.62	1718.37	1416.03	1166.39	1371.11	1701.25	1293.45	1414.14	1890.82	1248.93	1454	1994.46	1438.58	1379	1534.96	1043.26	1232.82	985.566	1100.69
Plexin-A1	Q9UIW2	22	1	214261	112.358	1.22525	D	M	1.20566e-08	2.35681e-09	1.16556	PD	M	5.79101e-06	6.88285e-05	1.01026	P	C	0.65635	0.203199	1.11932	D	C	2.62187e-05	6.51015e-05	1313.08	1450.41	1451.78	1539.36	1383.99	1450.36	1277.91	1531.36	1356.89	1417.24	1636.92	1712.3	1756.93	1742.96	1674.87	1788	1784.54	1800.88	1730.83	1736.47	1436.31	1560.22	1566.82	1589.05
Unconventional myosin-Va	F8W6H6;Q9Y4I1;A0A087WY00;G3V394;F8WE88;E7ERV5;O95317;Q9UES5	23	1	217045	111.918	1.18302	C	M	0.000284507	2.12856e-05	1.04943	PD	M	0.127391	0.104167	1.16583	C	P	0.000607932	0.000704025	1.09122	C	D	0.0802462	0.0440091	4843.53	5182.4	4552.42	4599.49	4965.37	4643.68	4703.85	4282.47	4737.64	4723.43	5301.98	6316.32	5006.28	4723.37	5184.87	4556.11	5402.28	4666.6	4928.94	5120.75	4871.63	4763.1	4883.25	4823.03
Heterogeneous nuclear ribonucleoprotein R	O43390;A0A6Q8PH31;B4DT28;A0A6Q8PH35;A0A6Q8PEX7;A0A6Q8PHG0	18	3	71228.3	111.789	1.22599	P	D	2.27474e-12	1.12419e-12	1.09849	M	PD	0.0164007	0.0228437	1.03846	P	C	0.0491652	0.0257402	1.18058	C	D	1.00101e-06	4.61819e-06	3064.3	2855.19	2762.8	2688.6	2830.67	2851.03	2731.88	2693.59	2777.76	2806.2	2254.07	2365.18	2316.39	2505.27	2291.64	2222.72	2177.98	2343.07	2180.91	2295.25	2950.66	2750.9	2893.14	2836.31
60S ribosomal protein L4	P36578;H3BM89;H3BTP7;H3BU31	15	5	47982.5	111.734	1.22775	C	D	2.22194e-10	6.41685e-11	1.04697	M	PD	0.126121	0.10367	1.05229	C	P	0.0408028	0.0220072	1.22775	C	D	6.29221e-08	4.41244e-07	6648.06	6668.51	6312.94	5998.43	6674.39	6236.96	5860.43	6420.92	6272.02	6343.63	5833.2	5520.63	5815.16	5469.22	5477.81	5502.1	5767.49	5417.04	5532.37	5592.78	6589.18	6661.18	6816.87	6392.3
40S ribosomal protein S2	P15880;E9PQD7;H0YEN5;E9PMM9;E9PPT0;E9PM36;I3L404;H3BNG3;H0YE27	13	4	31609.6	111.718	1.23746	C	D	9.448e-14	6.69266e-14	1.07759	M	PD	0.0320567	0.0379729	1.02811	C	P	0.157174	0.0667178	1.23746	C	D	1.91651e-09	2.39993e-08	13344	13346.4	13358.7	12963.8	13536.1	13340	12948	12454.7	13280.8	13174.7	11353.9	11638.8	11240.3	10658.4	11310.6	11284.8	10322.6	11011.6	11046.4	11096.4	14411.6	13433.4	13628.3	13501.9
Ribonuclease inhibitor	P13489;H0YCR7;E9PIM9;E9PLZ3;E9PMJ3;E9PMN0;E9PMA9;E9PMI1;E9PR82	16	5	51798.4	111.397	1.07485	D	P	2.06475e-05	2.02938e-06	1.02848	PD	M	0.142134	0.113385	1.07135	C	P	0.000255682	0.000343164	1.00327	D	C	0.805513	0.267288	3811.16	3892.53	3907.69	3988.69	3975.51	3680.06	3648.14	3997.62	3556.81	3828.69	3903.5	4084.08	4170.49	4119.34	4192.88	4176.68	4039.93	4092.21	3938.83	4079.77	3974.91	3656.24	3853.13	3897.43
Cold shock domain-containing protein E1	O75534;E9PLT0;E9PNG3;E9PJK7;E9PKN4;E9PLD4	20	4	89740.2	111.213	1.34355	C	P	0.00019798	1.55933e-05	1.07693	PD	M	0.10968	0.0928812	1.34355	C	P	0.00288564	0.0024543	1.13854	C	D	0.180544	0.0838037	736.156	637.416	675.248	643.368	647.958	591.74	667.814	522.768	593.268	635.082	833.291	771.127	745.227	675.223	755.242	746.569	642.862	778.436	715.888	740.429	689.301	623.881	689.615	662.81
60S ribosomal protein L3	P39023;G5E9G0;H7C422;B5MCW2;H7C3M2;F8WCR1	14	4	46394.1	110.774	1.31816	M	D	1.11022e-16	1.47004e-16	1.14496	M	PD	0.00681475	0.0118491	1.04989	P	C	0.00732416	0.00536136	1.24065	C	D	1.85817e-11	5.42937e-10	2738.59	2395.21	2427.61	2486.27	2419.6	2463.25	2493.31	2261.65	2523.31	2467.65	1854.42	1920.02	1886.18	1807.1	1869.23	1883.58	1778.28	1976.38	1873.19	1872.04	2472.27	2306.47	2450.49	2636.64
Rho-associated protein kinase 2	O75116;E9PF63;Q14DU5;D6REE7	24	1	162041	110.704	1.26397	C	M	0.00231052	0.000143619	1.09612	PD	M	0.123231	0.101935	1.20351	C	P	0.00936	0.00654566	1.1068	C	D	0.0973543	0.0509479	578.638	720.784	666.065	648.176	721.225	723.825	681.982	804.607	693.038	693.149	657.804	866.32	741.022	736.2	892.09	720.402	765.141	1012.17	733.056	791.579	812.628	542.561	695.049	853.963
Lamin-B2	Q03252	21	3	70062.6	110.687	1.12425	D	M	0.00930315	0.000522712	1.09126	PD	M	0.0115038	0.0173481	1.02782	C	P	0.313345	0.117349	1.03359	D	C	0.117682	0.0595134	743.028	850.178	822.437	676.633	690.426	632.207	826.299	823.667	872.115	770.777	871.333	861.937	942.926	874.393	849.306	860.754	833.013	838.324	866.927	866.546	777.667	835.362	882.169	717.786
Profilin-1	P07737;K7EJ44;I3L3D5	12	6	15225.3	110.646	1.10458	M	C	4.15997e-09	9.09454e-10	1.02117	M	PD	0.0340174	0.0394025	1.09217	P	C	2.11172e-05	4.35843e-05	1.07119	D	C	5.11072e-05	0.000111533	57952.7	57387.2	58026	57706.2	55909.5	58083.7	58484.4	57419.5	58843.6	57757	55244.6	57035.4	55867	54449.4	57399.3	56143.5	54673.9	56823.8	56460.7	56010.8	60623.1	55615.9	57061.2	58253.8
Unconventional myosin-Ia	Q9UBC5;G3V342	21	3	119313	110.603	1.10019	C	M	1.06281e-07	1.67231e-08	1.0136	PD	M	0.106328	0.0909265	1.08178	C	P	0.000120115	0.000183708	1.0891	C	D	0.000148056	0.000270377	2580.74	2611.61	2526.96	2487.7	2512.08	2661.33	2514.19	2584.28	2596.76	2563.96	2569.4	2674.7	2568.57	2671.35	2569.57	2636.16	2530.53	2482.59	2607.86	2590.08	2622.2	2623.08	2599.16	2615.28
Carbonic anhydrase 2	P00918;E5RID5;E5RK37	13	7	29303.1	110.505	1.01542	M	C	0.561668	0.024049	1.00443	M	PD	0.649856	0.348061	1.0135	P	C	0.359547	0.131161	1.00838	D	C	0.401585	0.158209	16309.2	16203.3	16404.5	16280.7	15932.6	16091.8	16313.4	16235.2	16937.3	16300.9	15863	16650.2	15992.6	15966.4	16556.1	16000.4	15933.3	16596	16132.3	16187.8	16905.5	15630.7	16198.3	17241
Keratin_ type I cytoskeletal 15	P19012;A8MT21;C9JTG5	14	1	49439.9	110.362	1.57189	C	M	6.85773e-06	7.46133e-07	1.42517	PD	M	0.000218661	0.000972863	1.2202	C	P	0.0192409	0.0119774	1.00625	C	D	0.940974	0.297951	416.484	342.983	371.644	244.904	265.587	260.884	245.748	295.705	464.582	323.169	576.672	567.888	453.174	530.001	525.072	495.616	382.059	533.885	479.107	504.831	308.677	539.576	433.626	451.24
Septin-7	E7EPK1;Q16181;E7ES33;A0A5F9ZGZ7	17	2	50980.2	110.127	1.37158	M	C	0.001335	8.78035e-05	1.12415	M	PD	0.0484451	0.0517566	1.23631	P	C	0.0216448	0.0131737	1.20389	D	C	0.0305007	0.0191656	1191.7	1004.28	929.76	1181.7	1106.28	973.605	1239.57	1052.75	953.694	1070.37	1088.02	835.727	845.696	1205.26	792.569	849.867	1134.81	865.35	838.276	939.51	873.3	1196.88	832.31	812.695
Heterogeneous nuclear ribonucleoprotein D0 (Fragment)	H0YA96;Q14103;H0Y8G5;D6RAF8;D6RF44;D6RBQ9;D6RD83	15	5	23982.4	110.103	1.23058	M	D	3.30957e-13	2.00221e-13	1.1392	M	PD	0.000120509	0.000629505	1.07587	P	C	0.000667715	0.000759991	1.07859	C	D	0.000523846	0.000699269	7690.35	7491.4	7687.47	7567.72	7631.67	7552.07	7845.06	7651.99	8128.19	7693.99	5965.12	6331.02	6070.04	5906.78	6422.38	6466.53	6128.2	6332.52	6648.24	6252.31	7532.22	7143.99	7234.06	7656.57
26S proteasome non-ATPase regulatory subunit 12	O00232	17	3	53303.7	110.101	1.1185	M	D	0.0106997	0.000594045	1.09282	M	PD	0.0134593	0.0196405	1.0434	P	C	0.155253	0.0661239	1.00344	C	D	0.877339	0.285008	1316.31	1279.85	1111.09	1299.54	1191.57	1017.95	1360.29	1115.3	1140.39	1203.59	1124.24	1097.16	995.043	1091.93	1143.92	976.445	1104.91	1171.75	979.264	1076.07	1188.79	1236.08	1014.11	1148.38
Keratin_ type I cytoskeletal 10	P13645;Q7Z3Z0	14	1	59055.3	109.984	1.91603	D	C	0.00191152	0.000121069	1.05792	M	PD	0.50406	0.29064	1.11388	P	C	0.407794	0.144406	1.91603	D	C	0.00433121	0.00378399	586.21	498.405	313.897	640.012	441.768	315.714	629.601	514.529	306.403	471.838	808.291	435.157	447.888	852.245	406.937	430.243	837.869	392.152	465.949	564.081	240.202	494.483	228.734	269.688
AIR carboxylase (Fragment)	E9PBS1;P22234	16	1	46335.9	109.778	3.7278	D	P	6.00155e-08	9.8635e-09	1.88009	PD	M	0.103343	0.0894472	3.69868	C	P	9.78744e-06	2.39217e-05	1.00787	D	C	0.890105	0.287734	274.975	95.1066	122.026	73.6735	103.261	43.1635	68.3707	55.8231	27.7574	96.0174	468.428	361.988	351.594	234.033	286.581	211.863	219.381	219.89	208.331	284.676	154.255	107.67	114.298	24.2604
Sickle tail protein homolog	Q5T5P2;Q5T5P1;A0A0U1RQK8;Q5T5P0;A0A0U1RRK8;A0A1B0GU17	24	1	214743	109.725	1.25675	P	M	0.000196271	1.54935e-05	1.15954	PD	M	0.0043238	0.00849727	1.04182	P	C	0.438423	0.151863	1.13552	C	D	0.0438739	0.026103	313.14	366.779	353.31	363.411	410.808	421.736	353.994	357.809	401.601	371.399	357.621	371.387	388.115	442.51	377.174	365.696	452.988	397.175	398.297	394.551	501.622	402.458	431.955	512.137
Chromodomain-helicase-DNA-binding protein 5	Q8TDI0;K7EMY3;F2Z2R5	24	2	224647	109.61	1.46609	D	C	0.000682987	4.77391e-05	1.03462	PD	M	0.717146	0.373781	1.1417	P	C	0.133119	0.0586511	1.46609	D	C	0.00087306	0.00106538	400.814	323.283	285.212	327.807	281.359	257.999	351.998	249.807	243.236	302.391	488.419	357.959	321.114	371.395	366.595	277.508	365.402	319.727	297.885	351.778	287.082	330.874	256.525	242.034
Kynureninase	Q16719;A0A087X297;B8ZZA3;A0A087WYM2;A0A087WYQ7	15	3	52864.9	109.556	1.2136	D	P	8.17853e-10	2.14159e-10	1.00093	M	PD	0.888248	0.434795	1.09168	C	P	4.95271e-05	8.8121e-05	1.11168	D	C	2.88737e-05	7.06318e-05	786.105	783.119	743.129	734.951	718.17	707.41	731.18	705.725	805.277	746.118	868.537	776.081	876.448	846.075	770.636	816.392	820.418	785.047	796.554	817.354	659.487	701.014	709.892	677.748
Dynamin-3	Q9UQ16;E5RHK8;E5RIK2	20	2	98145.5	109.5	1.08703	D	C	0.078079	0.0038344	1.02171	PD	M	0.481041	0.28067	1.0213	P	C	0.495959	0.167016	1.08703	D	C	0.0136232	0.00982856	626.719	651.041	508.193	641.017	637.232	607.256	590.148	627.213	608.885	610.856	681.384	639.056	587.262	661.426	668.337	559.853	660.137	673.803	660.931	643.577	562.309	566.84	568.837	647.235
26S proteasome regulatory subunit 8	P62195;J3QQM1;J3KRP2;J3QSA9;J3QLH6;J3QSE0;J3QRR3	18	3	45797.2	109.335	1.14465	C	M	0.000614077	4.33542e-05	1.06834	PD	M	0.000238418	0.00102514	1.0806	C	P	0.0487861	0.0256574	1.06242	C	D	0.137826	0.067746	2171.54	2131.96	2090.48	2027.87	1990.13	2048.79	2008.77	2103.74	2033.62	2067.43	2249.77	2430.46	2080.73	2139.14	2330.16	2267.8	2125.3	2177.4	2246.42	2227.46	2314.85	2175.8	2262.7	2206.98
116 kDa U5 small nuclear ribonucleoprotein component	Q15029;K7EP67;K7EJ74	15	4	110405	108.827	1.25619	M	C	0.00417837	0.000248076	1.14066	M	PD	0.00348022	0.00720078	1.094	P	C	0.148086	0.063793	1.10856	D	C	0.126203	0.0629151	691.067	671.216	546.585	674.294	664.609	568.077	731.231	662.88	542.01	639.108	631.086	493.287	501.924	634.41	551.497	517.03	629.641	599.848	517.265	563.998	501.721	606.871	543.951	538.379
Keratin_ type II cuticular Hb4	Q9NSB2	15	1	65983	108.683	3.10947	D	M	0.000213722	1.66095e-05	2.49481	PD	M	1.28091e-06	2.69844e-05	1.2737	C	P	0.914548	0.257864	1.29845	D	C	0.121841	0.0611963	79.2045	154.194	176.93	84.9973	87.8236	90.2309	45.7608	64.9525	37.3452	91.271	279.865	237.075	344.765	307.789	270.121	306.199	257.872	297.279	253.273	283.804	180.301	192.664	157.498	173.776
Ras-related protein Rab-1B	Q9H0U4;E9PLD0;Q92928	11	1	22342.3	108.663	1.15503	M	D	0.00410212	0.000244069	1.14698	M	PD	0.00317791	0.00673522	1.09998	C	P	0.00501653	0.0039619	1.11543	C	D	0.0428037	0.0255821	5851.49	6054.78	5568.54	5259.01	6493.8	5569.73	5525.87	5875.78	5636.07	5759.45	5858.96	4001.68	5142.4	5555.86	4137.59	5095.07	5849.64	3981.83	5254.5	4986.39	4463.55	5174.44	4895.24	4566.72
DNA topoisomerase I_ mitochondrial	Q969P6;E5RIC7;E5RFS0;E5RJ95;E5RGE7;E5RGR2;E5RGR4;E5RJ33;H0YBR3;H0YC03	19	4	70442.3	108.632	1.11721	P	C	9.13312e-07	1.19133e-07	1.00364	M	PD	0.762508	0.390045	1.11721	P	C	2.69295e-05	5.32154e-05	1.08382	D	C	0.00162944	0.0017278	3036.37	3012.7	3023.58	2977.41	3043.31	3082.69	2901	3012.43	3040.31	3014.42	2988.08	3168.08	2975.63	2893.83	3055.95	2890.73	2732.48	3026.31	2890.21	2957.92	3162.37	2977.78	3097.16	3128.66
Probable helicase with zinc finger domain	J3QS41;P42694;A0A075B6R3;J3KT20	21	2	220825	108.593	1.12463	M	C	0.005894	0.000340711	1.09959	M	PD	0.00433438	0.00849727	1.04247	P	C	0.255712	0.099705	1.00307	D	C	0.928604	0.295695	1194.79	1196.1	1274.62	1075.56	1076.08	1276.87	1251.42	1291.72	1293.32	1214.5	977.716	1137.24	1090.93	993.008	1120.83	1172.11	996.331	1093.57	1167.33	1083.23	1278.24	1102.95	1104.85	1193.81
Zinc finger protein 536	O15090;K7EKT4;K7EJP8	22	3	143185	108.455	1.25363	C	M	5.0706e-09	1.07461e-09	1.06199	PD	M	0.0188872	0.0252795	1.19904	C	P	7.3708e-07	2.80564e-06	1.16245	C	D	2.44908e-06	9.40196e-06	3765.88	3714.65	3199.43	3123.26	3326.62	3362.24	3234.5	2991.52	3267.58	3331.74	3675.01	3757.9	3716.75	3335.61	3775.21	3550.13	3670.68	3417.57	3439.02	3593.1	3826.24	3511.38	3539.2	3496.42
Protein SOGA1	O94964;H0YDM2;X6R3R3	23	1	161300	107.705	1.48595	D	P	5.34017e-14	3.90373e-14	1.02283	PD	M	0.987684	0.461571	1.44479	C	P	1.81454e-08	1.38139e-07	1.02849	D	C	0.439117	0.169816	569.197	607.03	571.11	599.059	562.755	592.966	563.906	580.175	594.724	582.325	730.833	631.719	771.939	785.259	649.752	740.229	696.846	687.476	714.376	712.048	421.45	503.898	449.637	489.6
Protein KIBRA	Q8IX03;H3BLZ3;H0YBE8;H0YAU4	17	1	126099	107.311	1.16415	P	M	0.619456	0.0263145	1.13399	PD	M	0.041714	0.0462674	1.02488	P	C	0.593257	0.190393	1.02903	C	D	0.804087	0.266984	256.012	206.557	182.927	222.111	125.831	203.82	212.051	232.008	188.121	203.271	242.214	195.068	212.329	199.784	245.53	259.435	224.672	223.162	217.208	224.378	286.085	252.193	281.187	241.425
Cytochrome b-c1 complex subunit 1_ mitochondrial	P31930	16	4	53330.2	107.204	1.27559	D	P	8.17677e-10	2.14159e-10	1.12829	PD	M	0.0366628	0.0419708	1.19774	C	P	5.50321e-05	9.51054e-05	1.06499	D	C	0.027844	0.0177938	2401.64	2173.99	2198.2	2396.89	2222.87	2294.59	2110.32	2033.89	2144.83	2219.69	2942.77	2792.76	2756.84	2884.97	2920.39	2822.42	2663	2473.72	3012.95	2807.76	2204.85	2262.55	2682.14	1999.21
DNA excision repair protein ERCC-6-like 2	Q5T890;A0A590UJ07;A0A590UJV1;A0A590UJA1;A0A590UJ12;A0A5F9UKL4;H0Y3T7;A0A590UJK0;F2Z2R4;S4R327	24	2	179066	107.19	1.18294	C	P	0.000109688	9.14201e-06	1.03275	M	PD	0.346615	0.221341	1.18294	C	P	0.000123795	0.000187871	1.04955	C	D	0.101164	0.0526274	742.396	666.182	688.703	598.349	671.217	631.16	631.153	624.342	632.762	654.029	639.607	705.276	724.601	683.193	724.785	585.142	655.954	666.211	655.354	671.125	621.151	610.551	662.384	505.409
Proteasome subunit beta type-1	P20618	15	2	26717.5	107.19	1.47724	M	C	0.0405105	0.00206456	1.1741	M	PD	0.120512	0.099897	1.17041	P	C	0.221248	0.0886488	1.34598	D	C	0.107333	0.0550202	815.736	628.868	544.973	901.709	687.463	520.403	818.513	575.397	490.305	664.819	935.536	445.02	438.298	888.751	425.409	493.115	951.872	413.593	460.107	605.745	488.775	725.866	405.75	446.802
Heterogeneous nuclear ribonucleoprotein A/B	D6RD18;D6R9P3;D6RBZ0	15	1	30588	107.108	1.12738	C	D	3.02709e-05	2.88239e-06	1.0348	M	PD	0.157686	0.122794	1.02421	C	P	0.337366	0.124735	1.12738	C	D	5.00774e-05	0.0001102	4773.22	4508.37	4587.53	4409.28	4456.29	4611.51	4420.29	4409.76	4424.52	4511.2	4308.12	4490.23	4288.33	3963.87	4249.89	4090.04	3855.57	4028.55	4079.54	4150.46	5107.05	4625.08	4787.45	4544.81
Histone H4	P62805	11	2	11367.4	107.095	1.29868	C	P	0.696901	0.0294618	1.05616	M	PD	0.808919	0.407146	1.29868	C	P	0.325208	0.121205	1.17804	C	D	0.701086	0.240735	77.2073	33.0581	43.508	47.5667	35.8125	57.8498	34.6706	47.0141	29.9461	45.1815	47.2835	46.7942	43.7014	42.7756	52.8076	50.6076	44.5318	39.9363	35.3248	44.8625	48.708	37.683	38.197	47.1801
T-complex protein 1 subunit zeta	P40227	18	5	58480.5	107.055	1.33063	M	D	0	0	1.21572	M	PD	2.79432e-06	4.43249e-05	1.09771	P	C	6.40341e-06	1.68003e-05	1.08319	C	D	3.10863e-05	7.53435e-05	2177.11	2114.98	2224.03	1986.51	2160.07	2100.9	2089.15	2121.46	2263.44	2137.52	1580.62	1625.6	1694.56	1650.66	1640.1	1576.3	1598.67	1514.07	1576.96	1606.39	1942.47	1908.37	1967.92	1786.95
Importin-5	O00410;H0Y8C6;E7EQT5;E7ETV3;E7EV12;H0Y3V4;A0A096LPA6;C9J875;C9JQT6;C9JZD8;E7ESZ1;E7ETV8;E7EWK4;E7EX05	19	4	125113	106.96	1.21904	D	C	0.000204636	1.60635e-05	1.00986	M	PD	0.72784	0.377545	1.05285	P	C	0.342677	0.126097	1.21904	D	C	0.000151029	0.000273454	1216.85	1119.25	1116.12	1210.82	1181.03	1091.64	1236.06	1034.34	1118.05	1147.13	1377.13	1147.63	1118.26	1282.15	1115.01	1146.55	1342.24	1269.92	1172.3	1219.02	1013.37	1233.01	960.511	906.959
60S ribosomal protein L5 (Fragment)	A0A2R8Y6J3;P46777;Q5T7N0;A0A2R8Y4A2	14	5	27273.3	106.885	1.12032	C	D	2.78123e-05	2.65549e-06	1.0249	PD	M	0.286375	0.192483	1.03229	C	P	0.242099	0.0952772	1.12032	C	D	0.000263107	0.000428417	6083.17	5960.42	5945.64	5408.74	6008.07	5696.96	5789.54	5857.66	5592.96	5815.91	5884.05	6094.56	5596.63	5517.77	5899.96	5403.85	5700.79	5809.84	5545.34	5716.97	6745.97	6108.06	6345.11	6370.92
Isoleucine--tRNA ligase_ cytoplasmic	P41252;A0A0A0MSX9;J3KR24;A0A0D9SFC1;Q5TCC9	19	3	145810	106.834	1.13441	M	C	0.00146224	9.52792e-05	1.07248	M	PD	0.00264034	0.00591567	1.06656	P	C	0.0476271	0.0251188	1.04892	D	C	0.179374	0.0834869	606.246	531.076	555.227	528.159	561.794	578.973	572.516	506.747	569.012	556.639	535.821	472.429	538.362	553.213	501.011	535.465	527.455	466.379	502.065	514.689	503.578	552.868	539.89	508.661
Diadenosine tetraphosphate synthetase	A0A6Q8PGA8;A0A6Q8PGI6;A0A6Q8PGZ8;P41250;A0A6Q8PGW4;A0A6Q8PHH9;A0A6Q8PHI7;H7C443;A0A6Q8PFZ6;A0A6Q8PF45;A0A6Q8PH49;A0A6Q8PGN7;A0A6Q8PGZ9;F8WCK4;A0A6Q8PFU7;A0A6Q8PFV5;A0A6Q8PGT3	17	2	78120.2	106.75	1.37177	P	D	1.11022e-16	1.47004e-16	1.00013	PD	M	0.825827	0.412742	1.29793	P	C	1.58844e-10	3.35294e-09	1.05689	C	D	0.00646851	0.0052871	1572.52	1464.81	1433.28	1516.27	1558.45	1472.06	1600.27	1509.43	1493.96	1513.45	1199.46	1395.3	1224.56	1225.96	1334.62	1278.44	1268.82	1324.4	1235.9	1276.38	1816.67	1649.38	1718.88	1835.75
Ankyrin repeat domain-containing protein 36C	Q5JPF3;E9PJI0	25	3	201516	106.673	1.54193	D	C	3.31412e-08	5.8436e-09	1.10961	PD	M	0.0529398	0.0555437	1.21725	P	C	0.00942593	0.00657245	1.54193	D	C	7.29983e-06	2.28529e-05	289.412	243.706	270.431	292.929	252.002	275.724	263.781	271.545	259.595	268.792	338.561	320.984	339.673	335.529	353.423	344.511	339.218	324.451	303.801	333.35	271.82	271.633	259.837	297.054
RuvB-like 1	Q9Y265;H7C4G5;E7ETR0;J3QLR1;H7C4I3	16	4	50570.3	106.398	1.14372	M	D	0.000132954	1.08618e-05	1.109	M	PD	0.000124799	0.000643844	1.00005	C	P	0.967305	0.268501	1.06268	C	D	0.0429271	0.0256267	2172.38	2025.35	2211.28	1934.13	2080.43	2344.86	2051.28	2056.93	2191.64	2118.7	1801.83	1990.24	1992.17	1693.41	1885.97	1868.96	1758.77	1873.69	1807.16	1852.47	2115.93	2001.51	1985.01	1997.1
Ras-related protein Rab-7a	P51149;A0A6Q8PG52;A0A6Q8PH84;A0A6Q8PGE6;C9J8S3;C9J4V0;C9J592;C9IZZ0;C9J4S4;C9J7D1;A0A6Q8PF79	14	6	23774.9	106.355	1.02209	M	C	0.560051	0.0239943	1.01386	M	PD	0.220358	0.158823	1.00627	P	C	0.705208	0.214184	1.00997	D	C	0.585745	0.211876	9851.81	9829.55	9776.55	9046.88	9644.61	9494.99	9540.16	9473.87	9761.67	9602.23	9553.75	10065.4	9484.69	9473.3	9647.9	9548.85	9148.47	9389.62	9083.52	9488.39	9869.11	9622.56	9643.8	9240.67
Pre-mRNA-splicing factor ATP-dependent RNA helicase DHX15	O43143	19	4	91731.4	106.351	1.16883	M	D	0.00960569	0.000538848	1.15059	M	PD	0.00139354	0.0038478	1.02169	P	C	0.634072	0.198821	1.00981	C	D	0.883249	0.286164	2401.78	2275.57	1884.78	2300.25	2173.5	1882.84	2354.52	2050.69	1904.61	2136.51	2087.51	1812.04	1773.42	1985.84	1743.63	1643.62	2096.88	1697.29	1610.84	1827.9	1927.56	2188.38	1843.84	1721.43
CDK5 regulatory subunit-associated protein 2	Q96SN8;A0A0A0MRG9;B1AMJ5;F8WCI3;Q5JTU8;F8WF55;C9K0C9;F8WBJ0	24	1	216578	106.004	1.27824	M	D	2.57257e-08	4.66501e-09	1.24598	M	PD	7.67381e-08	3.07635e-06	1.09125	C	P	0.0121212	0.00820536	1.14776	C	D	2.32533e-05	5.90813e-05	1124.47	879.164	933.062	994.907	1025.79	1068.89	948.47	1008.38	1070.55	1005.96	813.421	825.157	727.432	820.17	776.634	797.035	777.699	817.882	727.516	786.994	864.941	860.282	770.261	794.138
Filamin-A (Fragment)	H0Y5C6	9	4	30087.3	105.836	1.27157	D	C	3.65263e-13	2.1723e-13	1.12644	PD	M	3.8152e-06	5.34216e-05	1.20919	P	C	3.65114e-07	1.52925e-06	1.27157	D	C	3.70703e-13	3.24947e-11	10707.1	11889.7	11100	10345	11557.3	11009	10822.2	11289.7	10963.4	11075.9	13202.9	13100.9	12855.5	12738.8	12836.5	12398.5	12602.3	12860.2	12514.7	12790	11501.2	13491.3	12357.2	11443
Kinesin-like protein KIF16B	Q96L93;A0A1B0GTU3;A0A0A0MRC9;H0Y534	21	3	152582	105.524	1.45633	D	P	1.74984e-05	1.7369e-06	1.14986	PD	M	0.187934	0.140222	1.41879	C	P	0.000302836	0.000389563	1.02646	D	C	0.667239	0.233555	186.046	143.46	111.624	115.379	156.206	124.357	145.512	94.6088	108.6	131.755	212.339	202.649	200.491	151.707	181.673	153.269	173.856	154.21	186.608	179.645	159.599	151.314	128.178	91.5618
2_4-dienoyl-CoA reductase [(3E)-enoyl-CoA-producing]_ mitochondrial	Q16698;E5RFV2;E5RJG7;E5RJD2;E5RID6;H0YAW3	13	4	36352.9	105.504	1.10003	D	C	0.0193194	0.00102555	1.04799	PD	M	0.0574952	0.0591092	1.05769	P	C	0.0838416	0.0400151	1.10003	D	C	0.00976539	0.00746514	3279.93	3102.95	3181.3	3398.48	3139.86	3583.06	2918.37	3064.09	3092.27	3195.59	3352.22	3501.48	3153.77	3476.86	3771.49	3418.26	3146.74	3324.92	3586.05	3414.64	3221.94	3082.51	3585.41	3223.51
Plectin (Fragment)	E9PMV1;E9PKG0	16	3	81008.6	105.41	1.21267	P	D	3.64128e-10	1.02214e-10	1.02315	M	PD	0.476874	0.279277	1.17537	P	C	1.32791e-06	4.43641e-06	1.03174	C	D	0.183896	0.0845439	1675.51	1846.3	1863.05	1589.19	1769.95	1677.8	1814.52	1782.88	1801.37	1757.84	1562.01	1628.3	1556.46	1514.98	1502.2	1495.21	1516.75	1576.14	1624.31	1552.93	1876.99	1965.52	1852.5	1758.11
Actin-related protein 2	P61160;F5H6T1	14	4	45046	105.299	1.1364	D	M	4.69055e-09	1.01283e-09	1.07485	PD	M	0.00868671	0.0141619	1.0613	C	P	0.00360309	0.00297725	1.0567	D	C	0.000216954	0.000365627	4157.56	4075.75	4061.9	3775.79	4052.91	4225.8	4042.2	4000.6	4151.63	4060.46	4730.06	4611.15	4754.19	4559.67	4792.55	4533.27	4512.98	4445.58	4589.19	4614.29	4103.92	4512.12	4135.91	3826.08
Probable ATP-dependent RNA helicase DDX6	P26196;Q8IV96	17	2	54816.1	105.096	1.28633	C	D	7.46347e-12	3.15521e-12	1.06355	M	PD	0.114696	0.0960914	1.04184	C	P	0.0990168	0.0457076	1.28633	C	D	9.41789e-09	8.97408e-08	1854.08	2042.57	2099.94	1766.73	1871.04	1884.36	1899.18	1911.51	2011.27	1926.74	1622.44	1675.68	1651.92	1511.14	1689.41	1608.96	1528.39	1686.76	1617.59	1621.37	2014.66	2002.22	2092.26	2078.75
RNA-binding protein 6	P78332;E9PGM9;F8WCA5;C9J250;C9JSL1;F8WF63	20	1	129271	105.064	1.4722	D	P	0.0659963	0.00328005	1.11328	PD	M	0.22863	0.163582	1.4568	C	P	0.22058	0.0884575	1.01057	D	C	0.569986	0.207316	1130.66	892.794	1084.38	1062.46	1058.6	1123.08	1079.17	1017.53	1082.7	1059.04	1386.09	1359.21	1355.51	1355.08	1429.1	1453.7	1373.72	1467.86	1457.58	1404.21	1049.52	920.661	926.183	1034.5
Kinesin-like protein KIF15	Q9NS87;C9JKA9;D6RCT7;H7BZT2;H7C1K7	23	1	161130	104.882	1.07169	M	P	0.332933	0.0148627	1.05553	M	PD	0.151041	0.118798	1.04404	C	P	0.244874	0.0962061	1.01302	C	D	0.635833	0.22485	1073.38	1171.74	1107.39	1110.41	1198.1	1248.92	1170.15	1372.71	1073.46	1169.59	1050.72	1161.89	1127.46	1147.08	1236.8	1029.51	1208.84	960.042	1200.54	1124.76	1051.01	954.077	1049.49	1289.5
Potassium-transporting ATPase alpha chain 1	P20648	18	2	115830	104.863	1.24097	D	P	0.0677428	0.00335971	1.00728	M	PD	0.778921	0.39663	1.13318	C	P	0.0781193	0.0377104	1.09512	D	C	0.326849	0.13409	541.751	569.512	418.618	553.491	438.515	459.02	452.871	483.76	382.006	477.727	622.479	364.497	462.041	680.742	404.317	596.967	576.006	530.005	490.383	525.271	307.234	435.418	380.235	390.088
Protein arginine N-methyltransferase 1	E9PKG1;Q99873;E9PIX6;E9PQ98;H0YDE4;E9PNR9;E9PMW9	14	6	38222.7	104.451	1.20629	P	C	4.27636e-10	1.19088e-10	1.01251	M	PD	0.624477	0.338813	1.20629	P	C	1.63723e-06	5.27988e-06	1.02551	D	C	0.163307	0.0773784	6428.06	6459.79	6573.49	6096.37	6554.01	6559.22	6139.88	6279.85	6466.76	6395.27	5875.85	6076.95	6008.73	5512.45	5954.34	5664.89	5507.06	5863.28	5778.4	5804.66	6341.82	7242.71	7173.65	6349.11
Plexin-A2	O75051	19	5	214355	103.877	1.11533	M	P	0.0221569	0.00116823	1.0653	M	PD	0.055255	0.0573142	1.08729	C	P	0.0555176	0.0282692	1.00611	D	C	0.803538	0.26697	538.038	515.137	431.335	519.862	457.785	454.845	495.104	489.439	440.957	482.5	482.198	527.055	455.14	475.593	477.367	461.574	451.857	480.308	448.103	473.244	390.039	447.971	433.953	439.726
Sideroflexin-1	Q9H9B4;D6RFI0;S4R2X2;D6RDG7;D6RAE9;H0Y9J5	11	3	35904.6	103.364	1.10366	D	P	0.0408674	0.00208125	1.02395	PD	M	0.569596	0.319432	1.02903	C	P	0.387284	0.138451	1.07252	D	C	0.0486209	0.0284446	2714.67	2769.14	2526.54	2376.46	2728.9	2591.46	2432.49	2574.8	2440.31	2572.75	3122.76	2510.84	2785.16	2961.74	2616.92	2674.14	3010.23	2477.99	2717.87	2764.18	2373.52	2912.45	2553.68	2391.04
Keratin_ type II cytoskeletal 5	P13647;F8W0C6;H0YI76;H0YIN9	12	1	62606.6	103.315	1.44153	P	C	0.00606517	0.000349742	1.09557	PD	M	0.182052	0.137006	1.44153	P	C	0.0201127	0.0124534	1.37484	D	C	0.0263121	0.0170007	148.878	120.943	154.941	122.301	150.15	138.76	131.853	152.076	152.571	141.386	126.741	136.163	136.927	123.416	175.298	169.04	162.864	159.312	171.312	151.23	113.555	134.346	132.358	164.88
Heterogeneous nuclear ribonucleoprotein A/B	Q99729	15	1	36339	103.25	1.12851	M	D	0.00126106	8.30183e-05	1.06826	M	PD	0.0493391	0.0526401	1.00262	C	P	0.90844	0.256609	1.11572	C	D	0.00120672	0.00136781	2459.83	2157.51	2103.97	2043.11	2002.79	2087.03	2078.39	2020.73	1971.73	2102.79	2014.69	2044.39	1948.08	1778.71	1845.32	1790.53	1746.46	1859.65	1742.22	1863.34	2408.72	2198.78	2086.5	2067.01
26S proteasome non-ATPase regulatory subunit 6	Q15008;H7C531	17	2	45816.6	102.958	1.68708	D	M	0	0	1.36134	PD	M	0.00502508	0.00946238	1.62263	C	P	8.06971e-10	1.20885e-08	1.00397	D	C	0.902429	0.290393	815.755	832.468	793.466	733.191	752.273	739.612	792.485	634.081	774.752	763.12	1345.65	1351.61	1404.75	1138.93	1350.86	1183.77	1250.47	1274.85	1286.14	1287.45	900.402	782.147	837.305	805.311
Dihydrolipoyl dehydrogenase_ mitochondrial	P09622;E9PEX6;A0A1W2PR83;F2Z2E3;F8WDM5;F8WDY5	15	5	54747.6	102.638	1.12305	C	P	7.05907e-09	1.44849e-09	1.0309	M	PD	0.0954243	0.0845898	1.12305	C	P	1.47443e-06	4.82205e-06	1.03133	C	D	0.0330896	0.0205226	4077.2	4053.22	3933.03	3785.27	3975.85	3841.15	3943	3777.74	3910.08	3921.84	3869.89	3928.66	4092.7	3985.86	4019.93	3966.92	3952.06	3885.21	3994.82	3966.23	3670.1	3715.07	3783.99	3574
F-actin-capping protein subunit alpha-1	P52907	14	5	33093.9	102.624	1.12952	D	C	0.000209664	1.64031e-05	1.01915	PD	M	0.430864	0.259303	1.08066	P	C	0.014151	0.00929491	1.12952	D	C	2.91529e-05	7.09848e-05	2066.9	2166.96	1995.74	2012.36	2011.97	2137.66	2060.4	2025.62	1871.35	2038.77	2258.1	2155	2238.94	2170.61	2089.46	2125.03	2050.09	2031.88	1994.71	2123.76	1885.92	2188.59	1949.27	1901.35
Hypoxanthine-guanine phosphoribosyltransferase	P00492	13	7	24807.5	102.587	1.16799	P	D	1.44529e-08	2.7712e-09	1.05828	M	PD	0.0736708	0.0701952	1.07383	P	C	0.00631224	0.00480542	1.08769	C	D	1.72639e-05	4.72906e-05	2257.92	2104.21	2208.3	2097.94	2142.31	2159.71	2140.6	1969.8	2110.26	2132.34	1742.04	1903.38	1888.65	1814.92	1908.79	1905.04	1832.64	1892.92	1840.61	1858.78	2371.18	2023.59	2240.37	2315.91
Exosome complex exonuclease RRP44	Q9Y2L1;G3V1J5;F2Z2C0	19	2	110086	101.58	1.36461	D	C	0.00811631	0.000460452	1.03585	PD	M	0.796343	0.402885	1.09932	P	C	0.38144	0.13742	1.36461	D	C	0.00258443	0.00250258	528.122	420.609	363.317	501.185	475.008	390.681	420.524	414.266	340.081	428.199	599.651	410.164	426.112	582.536	439.521	412.753	614.348	466.875	469.798	491.306	323.231	497.711	404.435	344.359
Dynamin-2	P50570;K7EMQ3	18	1	98406.6	101.356	1.5496	D	P	0.000269541	2.02523e-05	1.23531	PD	M	0.143407	0.114285	1.02275	C	P	0.761684	0.227177	1.51513	D	C	0.000509915	0.000687655	1715.9	1714.56	1437.23	2514.22	1658.55	1643.14	2440.95	1967.32	1535.9	1847.53	3146.95	2101.93	2377.68	3530.6	2142.02	2714.37	3609.19	2610.14	2735.29	2774.24	1443.93	2235.96	1383.95	1463.62
Ubiquitin carboxyl-terminal hydrolase 5	P45974;F5H571	20	5	96698.9	101.355	1.40493	D	C	0.00652875	0.000374995	1.03128	PD	M	0.938691	0.449388	1.11928	P	C	0.389972	0.139198	1.40493	D	C	0.00189445	0.00194603	521.687	567.731	473.634	657.403	557.388	473.236	617.976	635.516	526.156	558.97	716.494	560.017	524.117	869.336	539.057	589.806	787.383	597.494	591.477	641.687	368.125	602.385	442.06	368.052
Supervillin	O95425;A0A6I8PIX7;A0A0J9YWY6;A0A6I8PL75	22	4	249572	101.249	1.26616	C	M	6.51445e-07	8.82558e-08	1.11303	PD	M	0.000834631	0.00264978	1.14555	C	P	0.000402843	0.000498863	1.12973	C	D	0.00142553	0.00156196	441.29	371.452	425.657	386.762	455.398	419.26	444.777	380.526	452.27	419.71	499.714	503.858	503.958	448.415	445.427	503.123	438.791	424.984	465.312	470.398	520.171	459.914	491.531	435.267
von Willebrand factor A domain-containing protein 3B	Q502W6;H0YEM4;F8WBX4;F8WD48;F8WD56;H0YCW7;H0YF54	17	1	147117	101.073	1.21746	P	M	0.0162581	0.000872949	1.19452	PD	M	0.00629866	0.0111731	1.1732	P	C	0.0187608	0.0117415	1.12899	D	C	0.0763235	0.0422989	128.644	208.676	144.76	194.731	203.573	163.222	157.316	154.132	188.932	171.554	168.304	183.629	268.687	206.817	214.028	195.142	175.698	218.358	178.24	200.989	242.383	181.483	195.114	219.376
Multiple PDZ domain protein	F5H1U9;O75970;H0YH70	18	1	224438	100.758	1.19906	C	D	0.0956436	0.00463535	1.13375	M	PD	0.0610567	0.0612264	1.15958	C	P	0.091484	0.0430433	1.19906	C	D	0.0332484	0.0205726	170.481	182.786	249.709	151.757	224.659	214.911	218.789	224.887	279.31	213.032	191.568	196.159	162.662	174.477	207.867	174.077	154.286	207.916	193.788	184.756	156.774	194.772	225.646	201.393
Periplakin	O60437;K7EKI8;K7EQ71	22	2	205317	100.673	1.08131	C	P	3.90305e-05	3.60876e-06	1.00867	PD	M	0.578218	0.322837	1.08131	C	P	0.000122613	0.000186688	1.05684	C	D	0.00191842	0.00195726	2253.22	2140.53	2217.71	2182.79	2231.94	2206.07	2072.84	2141.78	2137.23	2176.01	2260.17	2292.83	2204.55	2160.72	2307.83	2065.19	2154.47	2225.53	2308.77	2220.01	2180.96	2245.17	2252.3	2189.29
Tyrosine-protein phosphatase non-receptor type 1	P18031;B4DSN5	15	3	50537.2	100.615	1.08516	D	P	0.000205789	1.6136e-05	1.03671	PD	M	0.1504	0.118529	1.08231	C	P	0.00453087	0.00362764	1.00263	D	C	0.875487	0.284582	3570.77	3697.58	3501.47	3337.59	3414.66	3479.08	3365.34	3210.88	3587.26	3462.74	3629.57	3828.11	3720.89	3479.84	3894.89	3857.58	3720.73	3797.99	3698.63	3736.47	3768.52	3277.38	3571.16	3592.41
T-complex protein 1 subunit eta	Q99832;A0A0D9SG95;F8WAM2;F8WBP8	15	6	59880	100.338	1.05142	M	P	0.413848	0.0182658	1.02602	M	PD	0.362199	0.228501	1.0167	C	P	0.61946	0.196092	1.03227	D	C	0.487121	0.183654	3890.91	4209.02	3656.09	3975.93	4075.24	3659.69	3899.4	4051.47	3647.8	3896.17	4546.6	3690.83	3682.68	4412.33	3711.33	3516.25	4266.86	3512.68	3662.51	3889.12	3966.91	3984.84	3662.48	3560.34
DNA repair protein RAD50	Q92878;A0A1W2PQ90;A0A494C1B7;A0A494BZX5;A0A494C122;A0A494C0Y7;E7EN38;E7ESD9;H7C0P8;A0A494BZW0;E9PM98	20	1	154919	100.251	1.67213	C	P	8.37578e-05	7.22986e-06	1.09591	M	PD	0.275262	0.187698	1.67213	C	P	7.28675e-05	0.000121721	1.12116	C	D	0.316796	0.130577	182.691	177.993	152.181	168.281	219.606	124.235	213.4	172.067	143.363	172.646	216.249	137.32	133.902	250.186	195.871	208.044	232.72	167.691	155.52	188.611	115.476	149.474	107.776	139.368
CAP-Gly domain-containing linker protein 1	P30622;J3KP58;F5H0N7;F5H6A0;A0A3B3ITA2;F5H1T5	21	2	162988	100.24	1.18418	D	C	0.0171687	0.000917633	1.00819	M	PD	0.759219	0.38887	1.03761	P	C	0.468892	0.160225	1.18418	D	C	0.0325461	0.020274	378.007	373.15	423.253	401.539	402.025	404.74	433.861	447.671	389.455	405.967	420.023	360.541	419.379	438.998	399.754	441.842	462.717	454.487	465.355	429.233	378.519	370.574	379.566	386.351
Keratin_ type I cuticular Ha5	Q92764;C4AM86	14	1	51672.4	100.064	1.81848	C	P	0.0704247	0.00348288	1.1097	PD	M	0.689403	0.362098	1.81848	C	P	0.112564	0.0508987	1.02516	C	D	0.725861	0.246456	48.0495	28.8227	44.6352	20.1738	44.7671	27.2554	48.3441	42.9954	29.4354	37.1643	40.6056	84.4557	68.2228	37.748	68.4189	54.892	47.222	31.3814	41.772	52.7465	43.4734	41.552	23.5712	23.4298
Ras GTPase-activating-like protein IQGAP2	Q13576;F5H7S7;E7EWC2;D6R939;E9PDT6;D6RDK8;D6RGC6	20	1	181148	99.8166	1.06572	C	D	0.00373606	0.000223137	1.00694	M	PD	0.586197	0.325165	1.03102	C	P	0.0969444	0.044976	1.06572	C	D	0.00365531	0.00330114	5358.53	5074.08	5250.24	4934	4928.98	5171.26	4894.08	4933.57	5053.63	5066.49	5167.49	5079.97	5008.96	4807.71	5108.13	4764.53	4820.71	4837.2	4940.21	4948.32	5240.72	5177.48	5132.82	5126.99
Vascular endothelial growth factor receptor 1	P17948;A0A1W2PNW4;H9N1E7	18	3	152651	99.7013	1.05954	D	P	0.0113134	0.000625148	1.00725	PD	M	0.688842	0.362045	1.04887	C	P	0.0198692	0.012319	1.01017	D	C	0.579807	0.210306	1861.07	1985.05	1870.7	1737.91	1887.38	1808.03	1837.5	1935.29	1859.84	1864.75	2002.11	2031.46	1891.55	1887.96	1976	1945.61	1857.62	1844.59	1956.27	1932.57	1813.75	1924.17	1870.31	1774.53
DNA replication licensing factor MCM5	P33992;B1AHB1;B1AHB2;B1AHA9	16	6	83084.1	99.6988	1.33126	M	D	4.36339e-11	1.48646e-11	1.22784	M	PD	5.86305e-06	6.88285e-05	1.09177	P	C	0.00693434	0.00513588	1.07023	C	D	0.01926	0.0130033	912.654	829.087	808.996	805.251	791.106	792.476	816.219	808.737	839.338	822.652	669.382	673.364	548.371	587.487	645.752	596.015	590.863	629.793	620.531	617.951	830.594	704.012	709.898	784.898
Bifunctional 3'-phosphoadenosine 5'-phosphosulfate synthase 2	O95340	18	3	70071.1	99.6749	1.60951	D	C	0.000191802	1.52092e-05	1.02855	PD	M	0.956817	0.454184	1.14587	P	C	0.233446	0.0926569	1.60951	D	C	0.000431885	0.000607343	911.773	800.137	693.195	918.826	876.406	677.45	983.073	778.52	646.926	809.59	1106.74	853.27	877.283	1265.29	883.257	847.096	1239.59	840.349	842.523	972.822	593.34	874.47	587.81	568.814
Endoplasmic reticulum resident protein 29	P30040;F8VY02	13	2	29050.5	99.6226	1.11879	M	C	2.20889e-08	4.03681e-09	1.05659	M	PD	0.00122008	0.00355898	1.03169	P	C	0.0318569	0.0181743	1.08605	D	C	4.46345e-06	1.51452e-05	3815.03	3408.65	3624.32	3588.92	3345.36	3656.4	3381.65	3473.98	3548.06	3538.04	3463.34	3516.29	3475.07	3369.39	3374.56	3475.89	3338.12	3407.71	3490.02	3434.49	3309.82	3427.21	3216.81	3281.99
Na(+)/H(+) exchange regulatory cofactor NHE-RF1	O14745;J3QRP6;J3QRA3	10	6	39153.6	99.4465	1.07717	M	D	0.00012286	1.0096e-05	1.06228	M	PD	4.15026e-05	0.000295866	1.00846	C	P	0.598536	0.191806	1.03673	C	D	0.0118297	0.00867745	7997.91	7848.12	8368.57	8483.91	8065.64	8484.42	8591.31	7959.02	8420.46	8246.6	7546.74	7783.82	7636.87	7867.43	7578.47	7650.86	7516.71	7582.77	7738.51	7655.8	7931.42	7702.39	7780.38	8152.67
EF-hand calcium-binding domain-containing protein 5	A4FU69;H0Y843	22	3	174373	99.1912	1.589	M	D	1.88738e-15	1.91958e-15	1.28659	M	PD	0.00134165	0.00377092	1.39897	P	C	2.43531e-10	4.52368e-09	1.05085	C	D	0.182004	0.0840497	844.811	823.092	823.386	867.351	839.43	652.87	770.52	810.676	816.415	805.395	530.2	437.706	556.67	419.1	555.906	515.989	516.485	487.84	541.803	506.855	747.181	722.551	719.965	791.942
Eukaryotic translation initiation factor 5A (Fragment)	I3L397;I3L504;P63241;Q6IS14;C9J4W5;C9J7B5;F8WCJ1	8	2	16247.3	98.9431	1.11636	M	C	0.00269512	0.000165618	1.02168	M	PD	0.411037	0.250836	1.10256	P	C	0.00151643	0.00149513	1.08278	D	C	0.017241	0.0118999	10764.1	9742.72	8982.91	9663.85	9244.44	8493.2	9602.12	9490.9	8581.52	9396.19	10205.7	9286.52	8501.96	9455.02	9020.86	8524.69	9612.5	8845.44	8569.8	9113.61	9957.11	9663.48	9154.15	9176.47
Centrosomal protein of 162 kDa	Q5TB80	24	5	162457	98.9043	1.37678	C	P	1.55431e-15	1.60407e-15	1.09693	PD	M	0.0636231	0.0629149	1.37678	C	P	3.02364e-11	7.80072e-10	1.09467	C	D	0.0011921	0.00136004	1179.69	1117.87	1097.28	997.953	996.719	1034.84	1011.99	1034.92	1107.25	1064.28	1461.92	1339.76	1311.36	1266.61	1320.54	1240.17	1235.06	1276.69	1254.2	1300.7	1012.87	1118.09	1033.19	1053.43
Vascular endothelial growth factor receptor 3	E9PD35;P35916;D6RFF2	18	1	148451	98.3025	1.60502	C	M	1.64058e-12	8.72204e-13	1.12914	PD	M	0.00282625	0.00613925	1.47885	C	P	5.39907e-08	3.29901e-07	1.36835	C	D	1.2528e-07	7.84404e-07	338.88	433.468	359.835	418.435	423.927	454.12	437.81	373.471	423.225	407.019	465.289	444.912	455.015	482.159	442.585	523.706	517.84	470.227	495.025	477.418	446.241	398.046	404.067	441.861
Caprin-1	Q14444;G3V153;E9PLA9	17	4	78537.4	98.2598	1.50413	C	M	3.4277e-12	1.63637e-12	1.14681	PD	M	0.000121217	0.000629505	1.28455	C	P	1.40084e-05	3.17331e-05	1.33978	C	D	3.75701e-08	2.82281e-07	819.808	814.213	785.194	887.877	756.264	914.525	846.119	816.753	822.48	829.248	881.86	895.061	936.143	933.146	957.179	847.813	961.131	977.984	988.46	930.975	1066.02	888.236	915.528	1144.14
Liprin-alpha-3	O75145;R4GN36;R4GNF1;A0A0C4DGR7;A0A0C4DGR8	25	1	134067	98.2089	1.25171	P	D	4.39504e-05	4.03706e-06	1.0836	M	PD	0.150422	0.118529	1.24656	P	C	0.00168758	0.00160569	1.00413	C	D	0.843185	0.276647	4240.89	5544.61	5226.03	4833.69	4539.79	4780.12	4898.67	5579.17	4895.01	4948.67	3524.23	3993.62	3836.61	4213.82	3955.47	4458.78	4166.53	4835.34	3522.81	4056.36	3930.76	5410.27	4883.21	4280.25
Heterogeneous nuclear ribonucleoprotein H2	P55795	14	3	49548.8	97.9925	1.13277	P	D	1.501e-05	1.51345e-06	1.04443	M	PD	0.130421	0.1062	1.04617	P	C	0.0254325	0.0149689	1.08277	C	D	0.00645025	0.00528419	2208.57	2300.24	2308.04	2218.21	2361.46	2472.49	2308.86	2477.12	2451.62	2345.18	2087.16	2225.18	2096.63	1920.84	2265.2	2099.49	2037.18	2287.03	1931.96	2105.63	2558.28	2281.7	2345.57	2393.08
40S ribosomal protein S4_ X isoform	P62701;C9JEH7;P22090;Q8TD47	13	6	29825.9	97.8993	1.21534	P	D	1.17684e-14	9.95023e-15	1.08464	M	PD	0.0250679	0.0312522	1.03494	P	C	0.020992	0.0128946	1.17431	C	D	1.03252e-08	9.52706e-08	10825.8	10332.3	10192.7	9542.34	9761.25	9967	10387.3	10063.2	10125.3	10133	8390.37	8673.54	8775.14	7967.19	8719.34	8251.54	8357.42	8326.06	8446.75	8434.15	10635.5	10400.9	10516.9	10263.4
Sarcoplasmic/endoplasmic reticulum calcium ATPase 3	Q93084	16	3	110682	97.8471	1.03404	P	D	0.172936	0.00809617	1.01235	M	PD	0.413514	0.251956	1.01647	P	C	0.297786	0.112064	1.01729	C	D	0.327778	0.134366	1937.41	2057.39	2031.21	1999.6	2068.01	1966.33	1891.13	1984.28	1958.53	1988.21	1850.77	1991.22	1950.13	1834.64	1983.56	1886.46	1850.99	2079.75	1952.23	1931.09	2101.52	2014.51	1978.09	1979.13
Nucleolar RNA helicase 2	Q9NR30	14	2	87857.8	97.7482	1.75767	C	D	0	0	1.25616	M	PD	0.0106521	0.0163817	1.03935	C	P	0.126927	0.056136	1.75767	C	D	6.32827e-15	3.3283e-12	1116.43	1105.18	1048.77	1030.75	1047.87	1100.41	1062.37	997.508	1321.87	1092.35	627.616	701.139	651.051	634.179	676.472	612.866	621.32	655.292	636.486	646.269	1208.85	1045.29	1155.56	1145.83
Eukaryotic translation initiation factor 2 subunit 1	P05198;G3V4T5;H0YJS4	15	6	36397.4	97.6798	1.1122	C	P	3.7526e-06	4.3549e-07	1.01124	M	PD	0.499132	0.288647	1.1122	C	P	1.07205e-05	2.5662e-05	1.06175	C	D	0.000847143	0.001041	3123.73	3092.51	3187.94	2920.49	3165.46	3152.9	3083.68	2944.78	3026.96	3077.61	3174.97	3344.59	3095.34	2960.75	3134.25	3008.62	3162.33	3015.88	3129.51	3114.03	3198.09	2859.01	3071.66	3012.49
Coiled-coil domain-containing protein 57	A0A590UJT6;A0A494BX66;Q2TAC2	15	3	116191	97.6764	1.1079	C	M	3.27106e-05	3.10033e-06	1.03118	PD	M	0.0748167	0.0707711	1.06311	C	P	0.00383609	0.00313079	1.08591	C	D	0.000343926	0.000513169	751.531	743.032	801.474	794.545	747.642	777.161	798.632	816.668	837.288	785.33	752.823	819.809	779.151	788.73	844.687	851.046	795.782	780.603	798.411	801.227	842.532	797.157	817.188	859.727
[F-actin]-monooxygenase MICAL3	Q7RTP6;A0A5F9ZHV5;E9PP85;C9J922;J3KRP8;J3KSK6;J3QQT0	22	3	225436	97.3283	1.15789	M	D	5.05145e-07	6.96456e-08	1.09498	M	PD	0.00238167	0.00552185	1.0851	P	C	0.00897901	0.00634548	1.02748	C	D	0.133377	0.0658052	1370.94	1424.25	1504.41	1535.41	1455.36	1545.09	1448.08	1538.61	1535.47	1484.18	1213.79	1281.48	1274.95	1271.73	1272.98	1321.01	1246.87	1347.28	1306.02	1281.79	1494.68	1312.63	1477.24	1579.32
Heterogeneous nuclear ribonucleoprotein A3	P51991;H7C1J8	12	6	39823.1	97.2434	1.09984	M	D	1.80382e-08	3.36667e-09	1.0481	M	PD	0.0188286	0.0252795	1.024	P	C	0.0864572	0.0411366	1.07298	C	D	0.000208323	0.000354582	12915	12793.7	12590.7	12928.3	12386.3	12462.9	13070.5	12293	12571.6	12668	11672.6	12181.1	11094.1	11452.8	11742.6	11104.7	11190.7	11631.8	11592.2	11518.1	13059.7	12731.4	12362.5	12820.9
14-3-3 protein theta	P27348;E9PG15	11	2	28049.4	97.0341	1.15066	M	C	2.69157e-11	9.73642e-12	1.04709	M	PD	0.0173699	0.0238129	1.14316	P	C	9.28365e-07	3.42157e-06	1.05466	D	C	0.000628671	0.000812393	6515.12	6087.33	6316.59	5944.17	6158.15	6282.01	6360.55	6146.63	6178.3	6220.98	5704.38	5837.85	5696.99	5487.38	5719.77	5733.28	5615.64	5857.95	5664.44	5701.96	6655.4	6024.8	6162.71	6413.72
Polyadenylate-binding protein 3	Q9H361	14	1	70259.2	96.3376	1.21708	C	D	1.62126e-06	2.01729e-07	1.08343	M	PD	0.00372275	0.00754336	1.1532	C	P	0.000145965	0.000217256	1.21708	C	D	7.5327e-05	0.000154756	789.815	755.608	795.915	711.947	750.251	762.179	750.475	727.246	788.331	759.085	642.974	818.605	715.369	689.922	697.505	647.382	672.438	622.096	629.437	681.747	755.657	781.541	701.877	723.743
Ras-related protein Rab-14	P61106;X6RFL8	11	4	24125.1	95.7101	1.44728	D	C	0.01141	0.000629376	1.03668	M	PD	0.541878	0.307695	1.24285	P	C	0.0314957	0.018046	1.44728	D	C	0.0122163	0.00893607	4167.68	3832.64	2990.96	4519.36	3716.92	3116.66	4485.58	3628.1	2906.75	3707.18	5175.04	3272.18	2847.63	5765.91	3108.33	2700.75	5835.2	3173.53	2751.24	3847.76	2971.78	4214.47	2734.25	2797.42
40S ribosomal protein SA	A0A0C4DG17;C9J9K3;P08865;F8WD59	11	6	33484.8	95.5292	1.09699	P	D	2.07588e-05	2.03747e-06	1.02608	PD	M	0.269406	0.184984	1.01286	P	C	0.558218	0.182188	1.08306	C	D	0.000286231	0.000452073	15074.5	16145	15664.8	14513.7	15500.5	15257.9	14571	15043.6	15076.4	15205.3	15187.9	15335.7	15620.1	14678.7	14896.4	14547	14301.7	14674.5	14680.5	14880.3	17762.7	16242.6	17164.8	16688.6
Cyclin-G-associated kinase	O14976;A0A087X1U9;D6RE78;D6RAW3;D6RAQ7;D6RF16	20	2	144673	95.396	2.17189	D	C	0.00037681	2.75166e-05	1.03777	M	PD	0.66228	0.352575	1.7717	P	C	0.0189	0.0118127	2.17189	D	C	0.00333134	0.00304182	7836.43	5390.37	3936.88	5923.01	5778.69	3564.86	6578.14	4880.7	3334.54	5247.07	8593.99	4643.36	4959.13	7649.44	4388.94	4251.72	7307.73	4323.41	4004.78	5569.17	3760.44	7306.61	3603.34	3126.35
Carnitine O-palmitoyltransferase 1_ liver isoform	P50416;H3BMD2;H3BP22;H3BUV7	15	2	89052.2	95.3605	1.02688	C	P	0.563864	0.0241136	1.00092	M	PD	0.932074	0.447283	1.02688	C	P	0.292482	0.110696	1.00182	C	D	0.940225	0.297893	588.528	587.919	575.367	538.372	573.856	599.855	575.596	589.158	604.236	581.432	613.402	606.19	551.241	609.772	576.037	583.253	559.352	599.371	594.027	588.072	641.487	590.442	586.875	546.416
Coatomer subunit epsilon	M0QXB4;O14579;M0R061	14	3	37094.9	95.3117	1.13463	P	D	8.67849e-05	7.43627e-06	1.05874	M	PD	0.0800791	0.0741393	1.02415	P	C	0.381288	0.13742	1.10788	C	D	0.000288385	0.000454041	507.9	568.035	517.541	574.25	485.372	552.039	535.057	592.075	508.112	537.82	452.61	441.628	495.551	472.068	465.49	480.598	472.425	514.559	488.556	475.943	565.756	533.181	529.97	582.592
Pyruvate kinase PKLR	P30613;F8W6W2	16	2	62229.5	95.2587	1.27481	M	C	2.71139e-08	4.85402e-09	1.16781	M	PD	6.13242e-06	7.07188e-05	1.09928	P	C	0.000960586	0.00103499	1.08397	D	C	0.00753672	0.00595787	474.864	478.191	406.479	473.609	452.644	406.883	484.637	486.544	415.658	453.279	407.761	384.447	345.145	430.578	369.116	366.635	406.198	375.189	383.757	385.425	377.881	426.923	394.603	378.069
Trifunctional purine biosynthetic protein adenosine-3	P22102;C9JBJ1;C9JTV6;F8WD69;A0A140TA71;C9JKQ7;C9JZG2	17	1	109022	95.0744	1.2001	M	D	1.12062e-06	1.44297e-07	1.09119	M	PD	0.0325082	0.0384496	1.13035	P	C	0.00105609	0.00112135	1.06127	C	D	0.151458	0.0731477	1834.27	1834.49	1907.56	1878.21	1795.97	1880	1871.69	1742.06	1997.29	1860.17	1654.18	1717.55	1426.28	1475.67	1719.47	1395.03	1353.16	1644.35	1564.5	1550.02	1887.01	1839.19	1905.19	1709.56
Peptidyl-prolyl cis-trans isomerase B	P23284	14	3	23799.6	94.3998	1.23268	M	C	3.62077e-12	1.71276e-12	1.10866	M	PD	0.00692904	0.0119946	1.21391	P	C	9.15935e-07	3.42157e-06	1.00982	D	C	0.722785	0.245887	10136.7	10024.4	10393.4	9930.94	9976.93	10019.3	9937.07	9761.31	10206.1	10042.9	8284.96	8947.09	8395.36	7417.68	8768.97	7837.69	7858.21	8195.93	8338.85	8227.19	10931.3	9868.15	9944.43	9846.87
Pre-mRNA-processing-splicing factor 8 (Fragment)	I3L0J9	19	1	120215	94.2536	1.17159	M	P	0.0148408	0.000807976	1.15731	M	PD	0.00158783	0.00423723	1.02676	C	P	0.632456	0.198555	1.00204	C	D	0.965075	0.304215	2297.4	1923.15	2040.35	1567.21	1791.8	1919.83	1721.17	1538.89	1655.09	1828.32	1731.89	1554.89	1806.94	1513.53	1592.29	1556.63	1485.04	1509.93	1640.32	1599.05	1749.56	1643.29	1778.22	1505.95
Splicing factor_ proline- and glutamine-rich	P23246;H0Y9K7;H0Y9U2	13	5	76263.6	94.0812	1.15304	C	D	4.7883e-08	8.03896e-09	1.02771	M	PD	0.162835	0.125804	1.06169	C	P	0.0034742	0.00290173	1.15304	C	D	2.84521e-06	1.06901e-05	4638.7	4472.91	4474.07	4174.56	4413.81	4433.59	4182.82	4349.25	4275.34	4379.45	4094.41	4309.14	4172.52	3832.33	4236.24	3927.83	3965.21	4217.62	4015.22	4085.62	4571.12	4556.17	4388.16	4254.29
Coatomer subunit delta	P48444;B0YIW6;Q6P1Q5;E9PK34	16	3	57666.7	93.5327	1.09349	C	P	1.6316e-05	1.62643e-06	1.01078	PD	M	0.540771	0.30759	1.09349	C	P	0.000120261	0.000183708	1.02623	C	D	0.182173	0.0840497	2387	2485.91	2437.8	2252.08	2397.73	2436.87	2333.31	2343.41	2376.12	2383.36	2504.84	2506.74	2565.38	2333.26	2563.7	2577.2	2419.38	2458.36	2440.6	2485.5	2398.42	2331.95	2307.27	2342.06
Aspartate--tRNA ligase_ cytoplasmic	P14868;H7BZ35;H7C278	13	2	57535.5	93.2125	1.03537	P	M	0.476238	0.0207198	1.02371	PD	M	0.244395	0.171728	1.00773	P	C	0.800576	0.234706	1.01518	C	D	0.511206	0.190684	1327.25	1335.34	1247.97	1223.32	1245.25	1204.1	1249.75	1225.7	1241.9	1255.62	1247.65	1330.35	1334.81	1271.83	1310.83	1254.85	1211.62	1249.72	1225.23	1270.77	1443.6	1265.08	1260.06	1423.47
Polyadenylate-binding protein	A0A6Q8JFT6;Q4VXU2;A0A6Q8JFV4;A0A6I8PLA1;A0A6I8PS38	13	1	69432.2	93.2005	1.82789	C	P	1.33338e-13	8.58464e-14	1.00984	M	PD	0.791743	0.401075	1.82789	C	P	1.03194e-09	1.45217e-08	1.41783	C	D	9.55523e-09	8.97408e-08	293.874	290.142	323.772	310.155	321.684	262.931	241.803	248.863	252.827	282.894	316.455	290.719	324.145	328.718	339.544	295.214	339.572	313.97	291.432	315.53	201.295	280.871	256.701	227.013
E3 ubiquitin-protein ligase TTC3	P53804;E9PCE7;E9PMP8;E9PMS7;B4DSZ9;H7C3Z1	19	4	233006	92.6261	1.12168	C	D	2.6045e-08	4.71073e-09	1.03684	M	PD	0.0683709	0.0665194	1.0225	C	P	0.231593	0.0920791	1.12168	C	D	1.50178e-07	9.07868e-07	4859.64	4947.23	5009.13	4918.46	4860.28	5144.91	4944.63	5018.06	5243.63	4994	4479.75	4581.63	4628.55	4529.88	4589.63	4701.84	4606.27	4649.5	4576.81	4593.76	5217.83	4841.45	5105.58	5312.55
Inosine-5'-monophosphate dehydrogenase 2	P12268;H0Y4R1;E7ETK5	17	2	56261.3	92.2002	1.36948	M	D	1.46536e-10	4.4135e-11	1.25429	M	PD	2.72045e-06	4.43249e-05	1.04545	P	C	0.231443	0.0920791	1.13222	C	D	0.000461173	0.000641666	1825.47	1676.37	1659.31	1628.24	1795.36	1760.31	1631.01	1580.1	1758.01	1701.58	1244.61	1333.89	1299.29	1266.06	1189.87	1152.84	1252.27	1294.04	1149.58	1242.49	1745.82	1425.54	1427.59	1589.4
Glutamine--fructose-6-phosphate aminotransferase [isomerizing] 1	Q06210;A0A6I8PRN4;A0A6I8PTT9	18	2	79605	92.0793	1.13175	C	D	0.0269537	0.00140217	1.0232	PD	M	0.610243	0.33394	1.05321	C	P	0.25305	0.0988329	1.13175	C	D	0.0116592	0.00859145	333.249	311.242	279.83	265.591	294.102	298.85	292.534	265.059	281.193	291.294	310.55	313.834	319.867	267.707	277.923	235.653	307.47	280.317	272.737	287.34	345.124	343.837	320.785	324.853
Elongation factor 1-beta	P24534;C9JZW3;F2Z2G2;F8WF65	10	2	24934.8	91.9742	1.11299	M	D	0.00019862	1.56262e-05	1.10906	M	PD	3.60268e-05	0.000264031	1.00814	C	P	0.736971	0.221513	1.01528	C	D	0.467195	0.177541	11915.7	11613.8	10681.8	10728.5	11061.9	11301.2	10328.4	10389.9	10239.1	10917.8	10204.4	10197.1	10092.7	9843.59	9541.62	9543.34	9859.77	9132.58	9869.83	9809.44	10585.1	10451.7	10653.8	9291.35
ADP-ribosylation factor 3	P61204;F5H423;P84077;F5H0C7;F5H1V1;F5H6T5;F8WDB3;H0YGG7;Q969Q4	10	1	20657.8	91.7435	1.14564	P	C	3.7723e-08	6.49011e-09	1.02048	M	PD	0.311311	0.203596	1.14564	P	C	7.55341e-09	7.30767e-08	1.09336	D	C	5.859e-05	0.000126291	9106.15	9566.25	8697.48	10211.6	9511.43	9309.55	10213.9	9955.87	9181.36	9528.18	8557.3	9433.49	8668.48	9228.25	9370.26	9098.65	9068.85	9801.09	8844.15	9118.95	9449.28	9452.08	9164.31	9836.6
Spermatid perinuclear RNA-binding protein	Q96SI9	16	1	74337	91.6737	1.03764	D	C	0.89813	0.0375168	1.00581	PD	M	0.881773	0.432976	1.02099	P	C	0.494342	0.166817	1.03764	D	C	0.492521	0.185291	393.953	353.96	429.327	325.701	367.781	324.662	388.976	337.376	401.088	369.203	347.055	458.389	330.373	363.62	399.833	380.662	331.485	429.562	328.183	374.351	396.352	347.817	347.177	368.468
40S ribosomal protein S6	P62753;A2A3R5;A2A3R7	11	3	28851.8	91.6063	1.36025	P	D	5.80858e-12	2.6209e-12	1.07269	M	PD	0.15225	0.11949	1.13613	P	C	0.00109403	0.00115205	1.19726	C	D	7.58358e-05	0.000155195	4882.51	4695.56	5159.52	4772.7	4906.9	4875.8	4614.68	4686.86	4682.8	4808.59	3605.93	3807.2	3930.09	3529.77	3715.35	3768.88	3843.79	4110.61	3875.3	3798.55	5105.67	5099.29	5262.58	5193.32
Ubiquitin-40S ribosomal protein S27a	P62979;A0A2R8Y422;B4DV12;F5GXK7;F5GYU3;F5H265;F5H2Z3;F5H388;F5H6Q2;F5H747;J3QKN0;J3QS39;J3QTR3;P0CG47;P0CG48;Q5PY61;Q96C32;M0R1V7;F5GZ39;M0R1M6;M0R2S1;J3QSA3	9	2	18307.1	91.5569	1.59179	C	M	1.11022e-16	1.47004e-16	1.1183	PD	M	0.00146623	0.00400621	1.50631	C	P	2.1447e-10	4.14985e-09	1.34914	C	D	1.86177e-09	2.38825e-08	2335.72	2264.57	2338.9	2087.23	2265.41	2268.63	2200.13	2246.01	1846.21	2205.87	2813.69	2617.81	2708.7	2434.04	2638.22	2553.55	2537.78	2588.14	2531.53	2602.61	2554.79	2150.85	2533.25	2432.32
Serine/threonine-protein phosphatase PP1-alpha catalytic subunit	P62136;F8VYE8;F8W0W8;P36873;F8VR82;E9PMD7;A0A087WYY5;F5H037;F5H1L6	12	3	38253.5	91.3507	1.18185	M	D	0.009333	0.00052397	1.14234	M	PD	0.00505594	0.00946238	1.0387	P	C	0.405488	0.143742	1.02935	C	D	0.510241	0.190459	2596.59	1847.1	1777.14	1912.4	1802.45	1672.41	1900.54	1748.23	1838.19	1899.45	1841.29	1514.75	1654.11	1718.83	1625.14	1548.49	1606.21	1526.49	1429.28	1607.18	1693.63	2011.48	1599.02	1625.78
Proteasome subunit alpha type	G3V5Z7;P60900;G3V295;G3V3I1;G3V3U4;H0YJC4;G3V2S7	13	6	28546.6	91.2534	1.07041	P	D	0.00087534	5.9989e-05	1.00865	M	PD	0.600132	0.330873	1.022	P	C	0.206059	0.0836456	1.04737	C	D	0.0038179	0.00340915	6180.2	6088.6	5999.58	6032.66	5730.64	6143.5	5892.24	5583.62	6101.09	5972.46	5698.53	5886.27	5768.31	5539.58	5659.25	5727.37	5663.06	5616.99	5919.83	5719.91	6371.11	6095.04	6135.11	6289.35
Cytosol aminopeptidase	P28838;H0Y9Q1	16	3	56565.6	90.9713	1.03558	D	P	0.802659	0.033669	1.00139	PD	M	0.930153	0.446664	1.03206	C	P	0.567953	0.184439	1.00341	D	C	0.840011	0.27595	941.431	963.302	859.187	921.084	891.029	815.41	917.379	894.9	796.131	888.873	1004.53	956.434	895.997	870.85	893.565	903.482	891.539	891.166	843.429	905.666	937.834	918.652	855.398	858.669
DNA topoisomerase 1	P11387	17	1	91182.1	90.4241	1.10451	D	C	8.15851e-07	1.07418e-07	1.01927	PD	M	0.232465	0.16558	1.04511	P	C	0.00273728	0.00236713	1.10451	D	C	1.03191e-05	3.04901e-05	950.357	927.975	926.834	895.628	958.305	909.698	891.832	944.363	946.393	927.932	981.357	1036.22	956.541	972.947	1003.42	945.066	909.732	958.067	984.141	971.943	919.723	911.53	913.205	954.047
ATP-dependent 6-phosphofructokinase	A0A2R8Y891;P08237;F8VZI0;F8VP00;F8VSF7;F8VTQ3;F8VUB8;F8VVE3;F8VW30;F8VX13;F8VYK8;F8VZQ1	15	1	97877.8	90.3273	1.25691	M	C	3.98043e-05	3.67546e-06	1.11762	M	PD	0.0205614	0.0267392	1.20409	P	C	0.000814892	0.000901007	1.04518	D	C	0.397442	0.15693	1197.44	1226.8	1081.76	990.071	1067.25	1005.83	1245.92	1305.32	1138.28	1139.85	910.834	1069.25	957.789	766.529	1010.1	992.154	881.026	1067.13	875.767	947.842	1165.33	1250.35	959.155	1057.47
26S proteasome non-ATPase regulatory subunit 13	A0A087WUL9;Q9UNM6;J3KNQ3;E9PL38;H0YD73;E9PQG3;E9PPD2;F8W8J6	14	3	43024.5	90.2443	1.24718	D	C	0.0819064	0.00400554	1.02163	M	PD	0.829757	0.414063	1.05004	P	C	0.494036	0.166817	1.24718	D	C	0.0186656	0.0126671	968.553	765.516	535.625	954.829	768.891	557.183	892.574	712.439	605.425	751.226	1011.74	805.711	648.768	1001.1	726.315	626.669	1010.3	753.034	602.16	798.421	684.022	805.541	585.76	632.761
Tumor protein D54	O43399;A0A087WYR3;A0A087WZ51	12	5	22294.8	90.2078	1.32147	P	D	1.28253e-12	6.94318e-13	1.08798	M	PD	0.0820144	0.0755741	1.22127	P	C	6.07897e-06	1.61313e-05	1.08205	C	D	0.00411206	0.00362869	3552.06	3520.9	3747.01	3329.7	3434.28	3578.42	3515.73	3580.02	3584.51	3538.07	2731.08	3011.07	2861.86	2697.95	2868.33	2818.72	2586.78	2908.52	2730.42	2801.64	4041.95	3664.86	3863.27	3793.08
14-3-3 protein eta	Q04917	11	2	28389.9	90.0993	1.0923	P	D	0.000267787	2.01636e-05	1.02437	M	PD	0.263373	0.182125	1.03509	P	C	0.0913888	0.0430421	1.05527	C	D	0.00365928	0.00330114	4431.58	3959.33	4040.01	3879.55	3972.84	3937.65	4005.98	3714.94	3937.74	3986.62	3770.32	3826.39	3752.95	3614.1	3774.48	3722.67	3565.04	3729.68	3725.34	3720.11	4353.47	3999.4	4194.95	4229.44
Dedicator of cytokinesis protein 4	Q8N1I0;H0Y599;H0Y7H7;A0A590UJ51;A0A590UJM5;C9J637;C9J7D9;C9JDB3;F8WES4	18	2	227032	90.0732	1.35889	C	D	1.72224e-10	5.09964e-11	1.05232	M	PD	0.145674	0.115622	1.16176	C	P	0.000315374	0.000403457	1.35889	C	D	5.46606e-09	5.52851e-08	228.952	235.267	235.887	231.82	241.194	239.333	206.893	214.505	246.597	231.161	190.621	202.984	202.781	188.595	217.52	205.3	199.393	216.213	198.996	202.489	264.24	220.333	238.564	251.676
Far upstream element-binding protein 1	Q96AE4;E9PEB5;C9JSZ1	14	4	67731.6	89.9668	1.2874	M	D	6.32827e-15	5.69358e-15	1.14887	M	PD	0.00145373	0.00398592	1.059	P	C	0.00655153	0.00491507	1.17202	C	D	1.73819e-07	1.03885e-06	1872.63	1865	1824.98	1730.59	1772.45	1798.72	1787.86	1756.12	1809.05	1801.94	1336.63	1473.59	1382.49	1353.89	1523.77	1360.34	1346.37	1419.51	1400.45	1399.67	1848.78	1713.84	1717.71	1847.12
Receptor-type tyrosine-protein phosphatase F	P10586;H0Y6Z7;H0Y4H1;H0Y7Z9;H0Y380	20	4	214077	89.7429	1.12317	D	P	0.0880369	0.00428148	1.05141	PD	M	0.219635	0.158447	1.10357	C	P	0.189904	0.0782753	1.01776	D	C	0.683301	0.236432	1867.19	1849.74	1826.71	1709.28	1777.08	1672.81	1781.22	1563.08	1826.84	1763.77	1932.63	2344.77	1819.4	1924.79	2073.12	2115.57	1846.04	1758.9	1843	1962.02	1863.7	1615.42	1757.57	1918.89
Glycerol-3-phosphate dehydrogenase_ mitochondrial	P43304;F5GYK7;E7EM56	17	1	81366.1	89.7123	1.36371	M	P	6.50365e-08	1.05809e-08	1.31285	M	PD	4.44135e-07	1.36416e-05	1.12471	C	P	0.0128726	0.00858346	1.04383	C	D	0.200256	0.0905659	1060.03	1047.95	1079.41	1123.93	1114.73	1106.85	1175.11	987.783	1137.08	1092.54	929.135	710.05	868.98	979.655	777.851	847.639	878.16	860.135	917.449	863.228	729.672	941.296	722.356	739.548
Proteasome activator complex subunit 1	Q06323;H0YLU2;H0YKK6	12	4	28894.2	89.3447	1.61975	M	C	2.22045e-16	2.78258e-16	1.26833	M	PD	4.88037e-07	1.36681e-05	1.36929	P	C	9.06939e-08	4.97398e-07	1.18485	D	C	2.39031e-07	1.32333e-06	3223.26	3298	2857.36	3186.66	3042.37	3383.5	3096.67	3343.1	3046.53	3164.16	2361.78	2411.28	2184.1	2349.97	2324.21	2191.06	2440.54	2237.04	2331.3	2314.59	2758.44	3081.83	2411.98	2662.84
Brain acid soluble protein 1	P80723	13	4	22693.4	89.185	1.09668	M	C	0.000824597	5.67332e-05	1.05861	M	PD	0.00419092	0.0082781	1.02245	P	C	0.245216	0.0962592	1.04948	D	C	0.0878134	0.0469356	3985.62	3715.04	3716.75	3715.38	3738.38	3828.37	3794.64	3798.41	3631.36	3769.33	3341.13	3700.4	3516	3571.77	4015.11	3552.82	3370.37	3458.83	3937.57	3607.11	3558.52	3499.33	3790.24	3403.63
Dedicator of cytokinesis protein 7	Q96N67;A0A1B0GWE0;A0A1B0GUE9;A0A0U1RQG7	17	3	244443	89.165	1.35497	M	P	0.000211698	1.6507e-05	1.29088	M	PD	7.8706e-05	0.000458569	1.11266	C	P	0.0791567	0.0381319	1.01216	C	D	0.78467	0.261859	229.711	201.286	203.63	243.156	227.665	208.964	238.712	232.575	244.303	225.556	215.385	126.605	155.751	213.166	164.491	190.958	228.457	176.997	175.147	182.995	135.368	169.557	161.046	143.832
3-hydroxyacyl-CoA dehydrogenase type-2	Q99714;Q5H928	12	5	27151.2	88.8433	1.13113	M	C	3.63654e-12	1.71276e-12	1.0662	M	PD	0.000127945	0.00065576	1.02798	P	C	0.0342683	0.0191731	1.09382	D	C	4.28432e-07	2.18767e-06	6144.09	5977.6	6091.95	6127.94	5889.84	5901.5	6223.03	5873.26	5818.62	6005.31	5863.38	5938.17	5773.62	5865.34	5949.77	5614.31	5749.34	5870.46	5640.52	5807.21	5697.19	5305.39	5347.73	5632.1
Far upstream element-binding protein 2	A0A087WTP3;Q92945;M0R0I5;M0QYH3;M0QXW7;M0QYG1;M0R0C6	14	4	73484.1	88.8056	1.1005	M	D	2.17752e-05	2.1283e-06	1.05848	M	PD	0.00855345	0.0139737	1.02477	P	C	0.251395	0.098352	1.05331	C	D	0.00187993	0.0019349	1184.83	1248.07	1212.84	1219.66	1207.93	1252.83	1219.23	1221.29	1280.59	1227.47	1102.82	1167.18	1072.93	1100.44	1150.19	1118.43	1049.97	1141.43	1135	1115.38	1301.17	1092.74	1199.13	1257.88
Actin_ cytoplasmic 1 (Fragment)	C9JTX5	9	1	8590.7	88.5847	1.05144	P	M	0.183818	0.00856562	1.02763	PD	M	0.286901	0.19262	1.04891	P	C	0.0244605	0.0145257	1.00141	D	C	0.998598	0.311508	3807.96	3347.81	3343.14	3462.22	3684.81	3065.53	3332.04	3300.24	3354.91	3410.96	3535.29	3691.11	3451.32	3106.48	3752.58	3078.31	3229.69	3624.15	3347.19	3424.01	3691.9	3572.36	3610.42	3591.4
Myosin phosphatase Rho-interacting protein	Q6WCQ1;J3KSW8;A0A1W2PPU9;F6TR96;F6WMF4;F6WYE2;H0Y5J9	18	1	117332	88.41	1.25422	C	M	9.06164e-06	9.64976e-07	1.18465	PD	M	5.23651e-06	6.73169e-05	1.09812	C	P	0.0597822	0.0300779	1.02207	C	D	0.7107	0.243345	148.352	169.856	176.168	164.372	159.133	193.225	169.021	176.252	177.99	170.486	211.694	199.137	195.787	217.672	231.771	189.843	222.521	193.29	221.169	209.209	196.609	198.484	194.109	186.821
4-aminobutyrate aminotransferase_ mitochondrial	P80404;H3BNQ7;H3BRN4;H3BPW8;H3BMJ9	15	8	57123.4	88.2806	1.39637	D	P	2.44277e-07	3.57139e-08	1.07528	M	PD	0.223776	0.160915	1.05974	C	P	0.316463	0.118326	1.31766	D	C	0.000190254	0.000328073	1286.53	1169.41	1019.84	1175.53	1243.23	1023.58	1248.5	1170.46	999.817	1148.54	1508.62	1119.75	1169.93	1373.35	1130.03	1182.39	1418.84	1126.86	1173.51	1244.81	836.184	991.685	852.816	833.387
Electron transfer flavoprotein subunit alpha_ mitochondrial	P13804;H0YLU7;H0YKF0;H0YL12;H0YNX6;H0YK49;H0YL83;H0YM12;J3KN60	13	7	35421.8	87.9462	1.12155	D	C	2.75901e-07	4.00016e-08	1.04289	M	PD	0.077678	0.0727755	1.01587	P	C	0.370447	0.134398	1.12155	D	C	7.81733e-05	0.000158743	2221.22	1992.48	2028.64	1977.03	2124.07	2114.06	2037.06	1953.44	2025.68	2052.63	2178.85	2150.92	1966.18	1936.5	2158.39	2133.85	1928.01	2067.16	2069.83	2065.52	1922.14	1929.33	1935.36	1887.45
Enoyl-CoA hydratase_ mitochondrial	P30084	12	3	31843.7	87.8816	1.08689	D	C	0.00233299	0.000144759	1.00996	M	PD	0.602558	0.331121	1.05945	P	C	0.0465748	0.024662	1.08689	D	C	0.000407513	0.000582707	1976.14	2108.64	1997.63	1947.77	1907.85	1849.33	1938.12	2035.95	1967.91	1969.93	1956.12	2094.29	1971.52	1896.89	2089.51	1950.22	1874.42	1976.95	1968.9	1975.42	2133.25	1841.58	1953.32	2035.54
Lamina-associated polypeptide 2_ isoforms beta/gamma	G5E972;P42167;H0YJH7	11	1	46363.6	87.792	1.18399	M	D	1.18921e-10	3.71107e-11	1.11311	M	PD	0.000289838	0.00117156	1.0495	C	P	0.0093116	0.00653196	1.18315	C	D	1.77914e-06	7.48578e-06	3033.81	3146.69	3170.45	3013.2	3067.82	3043.08	3075.16	3032	2956.94	3059.91	2580.54	2779.02	2658.87	2457.31	2822.09	2422.15	2404.25	2585.76	2549.72	2584.41	3102.75	2898.59	2967.82	2897.85
Proteasome subunit alpha type (Fragment)	H0YL69;H0YMA1;H0YMZ1;P25789;H0YKT8;H0YN18;H0YMI6;H0YLC2;H0YKS0;H0YLS6;H0YMV3	11	3	26661.5	87.6538	1.1153	P	D	3.61972e-06	4.21963e-07	1.04308	M	PD	0.0841679	0.0770155	1.04618	P	C	0.0490234	0.0256949	1.06607	C	D	0.00214529	0.00213289	4339.23	4268.78	4182.5	4173.13	4254.79	4153.75	4218.16	4086.47	4300.09	4219.65	3799.26	4155.66	3858.9	3543.08	3869.27	3822.67	3745.49	3797.52	3832.1	3824.88	4597.04	4072.02	4196.61	4540.02
Mitogen-activated protein kinase 3	P27361;E9PQW4;E9PBK7;E9PJF0;B3KR49;E9PRH7;H0YDH9;D6RGW9;Q96KX1	13	1	43477.8	87.5323	1.07219	C	D	0.158385	0.00747258	1.01153	PD	M	0.745412	0.383803	1.00128	C	P	0.955785	0.266417	1.07219	C	D	0.0704341	0.0395257	529.084	554.834	447.369	499.695	526.087	478.236	506.277	526.483	405.274	497.038	497.851	537.343	445.871	482.641	504.617	440.898	487.178	563.68	410.073	485.572	566.335	532.743	486.618	552.204
Proteasome subunit alpha type-5	P28066	10	3	26582.2	87.5151	1.03806	C	M	0.11567	0.00555607	1.02546	PD	M	0.100135	0.0877353	1.00189	C	P	0.916654	0.257988	1.02292	C	D	0.149003	0.0724278	5371.93	5544.34	5982.69	5638.56	5628.73	5807.53	6026.41	5893.86	6064.9	5773.22	5700.33	5942.16	5823.01	5870.78	5660.59	6023.96	5950.58	5768.29	5988.45	5858.68	6065.44	5849.05	6012.16	6253.99
Ubiquitin-protein ligase E3A	Q05086;A0A0D9SG77;A0A1B0GVL3;A0A6Q8PHE5;A0A0D9SF91;A0A0D9SES7;A0A0D9SG63;A0A0D9SFU3;A0A0D9SG54;S4R306	16	1	101657	86.8357	1.15608	D	P	0.158445	0.00747258	1.00566	M	PD	0.879898	0.432869	1.02292	C	P	0.667732	0.205626	1.13018	D	C	0.0325849	0.020274	11125.6	8871.07	8125.33	7096.43	9074.28	7679.2	7592.19	7117.74	7165.45	8205.25	10540.8	8913.47	9890.48	8569.55	8438.96	8443.96	8130.56	7705.98	8113.56	8749.7	7366.44	9807.77	9039.78	5830.54
Anterior gradient protein 2 homolog	O95994;C9J3E2	9	2	20036.3	86.5938	1.12758	M	P	0.00023927	1.82713e-05	1.11559	M	PD	8.19744e-05	0.000467056	1.07008	C	P	0.0270384	0.0157741	1.04756	C	D	0.0440115	0.0261258	1396.2	1273.02	1402.18	1338.84	1235.98	1280.86	1388.7	1265.44	1406.48	1331.97	1141.43	1214.22	1147.45	1171.98	1298.64	1196.99	1201.66	1289.44	1198.03	1206.65	1259.32	1117.43	1123.28	1298.69
Glutathione S-transferase Mu 3	P21266;A0A0A0MTN3	13	1	27015.9	86.5247	1.11949	D	C	0.00356844	0.000214587	1.00873	PD	M	0.758433	0.38887	1.08282	P	C	0.0100646	0.00693449	1.11949	D	C	0.000556857	0.00073958	1016.53	1083.15	971.606	886.98	985.508	956.374	1005.76	1044.87	894.406	982.799	985.758	1120.91	1013.48	968.813	1116.6	967.34	951.818	1010.03	936.169	1007.88	1049.14	894.916	1029.31	1038.96
Eukaryotic peptide chain release factor GTP-binding subunit ERF3A (Fragment)	H3BR35;P15170;Q8IYD1;H3BSV8	13	4	53345.7	86.3554	1.04351	P	D	0.195007	0.00900922	1.01278	PD	M	0.529179	0.301901	1.00505	P	C	0.856174	0.245947	1.03827	C	D	0.126517	0.0630119	3516.38	3736.41	3497.93	3546.21	3661.68	3773.43	3486.07	3667.1	3474.59	3595.53	3436.19	3754	3619.44	3544.96	3700.98	3397.57	3529.13	3466.71	3626.51	3563.94	3574.96	4028.71	3743.43	3397.58
60S ribosomal protein L18a	M0R117;Q02543;M0R1A7;M0R0P7;M0R3D6	12	6	18364.3	86.2234	1.24859	C	D	1.25884e-11	5.07547e-12	1.00007	M	PD	0.916747	0.442666	1.09019	C	P	0.00408941	0.00331424	1.24859	C	D	4.37592e-08	3.19649e-07	6423.56	6427.22	6406.07	6300.37	6379.97	6337.27	6189.97	6136.75	6512.71	6345.99	5989.87	6233.26	5889.82	5699.11	6108.78	5872.96	5818.26	5797.26	5832.54	5915.76	7223.91	6529	6724.35	7092.69
Citrate synthase	B4DJV2;O75390;A0A0C4DGI3;F8VPA1;F8VTT8;F8W4S1;H0YH82;F8VPF9;F8VRP1;F8VX68;F8W1S4;F8VR34;F8VX07;F8VZK9;F8W642;F8VRI6;H0YIC4;F8VU34;F8VWQ5;F8W0J2	12	5	50660.1	86.2207	1.28506	M	C	0.00300333	0.000183274	1.11152	M	PD	0.0602497	0.0608982	1.14404	P	C	0.00281172	0.00241263	1.16822	D	C	0.0590516	0.0340918	1875.88	1643.2	1446.34	1846.02	1664.57	1423.84	1920.78	1537.61	1395.04	1639.25	1978.75	1429.87	1345.4	1809.43	1347.23	1231.41	1805.63	1294.09	1170.12	1490.21	1597.46	1632.69	1428.24	1475.54
26S proteasome regulatory subunit 10B	A0A087X2I1;P62333;H0YJC0;H0YJX2;H0YJE9;H0YJS8;H0YJT1	13	4	46082.2	86.1978	1.11041	M	P	0.00368476	0.000220636	1.08446	M	PD	0.00762533	0.0127769	1.00017	C	P	0.976849	0.270342	1.04767	D	C	0.195722	0.0891241	1802.15	1761.83	1544.94	1673.05	1776.77	1640.57	1722.09	1768.77	1571.25	1695.71	1739.58	1455.38	1616.85	1719.54	1447.63	1600.21	1794.41	1410.03	1617.95	1600.18	1486.33	1588.44	1472.51	1451.28
60S ribosomal export protein NMD3	C9JA08;Q96D46;C9J0B9;C9IZW9;C9K0C2;C9IY70	12	5	61380.5	86.1895	1.37058	C	M	0	0	1.14871	PD	M	4.01092e-05	0.000288555	1.28146	C	P	3.57903e-12	1.38504e-10	1.11623	C	D	3.45578e-06	1.21982e-05	1331.92	1235.51	1269.89	1170.99	1190.36	1185.16	1241.67	1204.05	1291.32	1235.65	1598.59	1514.73	1475.88	1550.8	1517.96	1566.69	1434.09	1522.77	1473.45	1517.22	1332.53	1355.81	1363.61	1336.07
14-3-3 protein gamma	P61981	10	2	28473.7	85.5495	1.15524	M	C	5.87516e-11	1.95403e-11	1.02152	M	PD	0.141744	0.11319	1.14737	P	C	6.16451e-08	3.67013e-07	1.11442	D	C	2.25233e-07	1.27376e-06	5987.7	5664.31	5378.1	5490.82	5377.44	5373.28	5811.74	5442.14	5620.48	5571.78	5641	5516.03	5309.73	5314.58	5321.95	5257.85	5423.56	5218.83	5370.76	5374.92	5953.81	5516.22	5654.52	5553.91
Vesicular integral-membrane protein VIP36	Q12907;D6RBV2;D6RIU4;D6RDX1;D6RBH1	15	1	40570.9	85.1266	1.15342	M	D	0.00756559	0.000430951	1.1298	M	PD	0.0013466	0.0037713	1.01159	C	P	0.770433	0.228781	1.05389	C	D	0.221859	0.0978897	80436.2	74882.3	77331.9	67644.4	76208.1	73134.5	71804.1	68372.1	73989.2	73755.9	65709.7	73462	68172	57292.9	70166	61631.7	55038.3	61184.8	62850.9	63945.4	79292.9	69514.8	73075	62561.3
Putative heat shock protein HSP 90-alpha A5	Q58FG0	13	2	38966.2	85.1147	1.43591	P	D	0	0	1.12416	M	PD	0.0513969	0.0542588	1.41438	P	C	3.94473e-12	1.40913e-10	1.01522	C	D	0.443227	0.171028	870.095	799.367	747.065	766.522	759.061	748.642	797.975	758.012	760.122	778.54	589.364	571.941	551.746	580.871	574.91	523.593	598.81	566.595	559.747	568.62	841.809	849.6	786.976	797.549
Protein ZGRF1	Q86YA3;G3XAL8;D6RB47;D6REN9;D6REQ7	18	3	239054	85.1114	2.33097	D	C	4.11332e-06	4.7244e-07	1.07487	PD	M	0.761164	0.389611	1.34553	P	C	0.042066	0.0226097	2.33097	D	C	3.92068e-05	9.12409e-05	197.459	121.187	108.629	141.01	137.738	101.829	183.908	123.767	84.8588	133.376	219.636	148.955	168.545	238.779	129.683	181.695	251.388	131.496	165.92	181.789	76.884	143.214	81.2795	98.906
Ankyrin repeat domain-containing protein 26	Q9UPS8;E7ESJ3;A0A6Q8PF30;A0A6Q8PFU2;A0A6Q8PG48;A0A6Q8PGU7;A0A6Q8PH02;A0A6Q8PHD6	18	1	197609	85.06	1.54958	D	C	2.19362e-07	3.23407e-08	1.38075	PD	M	9.14451e-05	0.000504992	1.2149	P	C	0.0332092	0.0187614	1.54958	D	C	4.14534e-06	1.41572e-05	378.843	391.4	397.607	315.603	315.606	362.086	316.461	330.297	292.797	344.522	576.051	568.74	545.615	470.907	528.451	516.331	589.601	514.87	489.047	533.29	320.925	465.181	542.611	326.225
NADPH--cytochrome P450 reductase	P16435;E7EMD0;H0Y4R2	15	2	77146.1	84.8637	1.15605	P	D	0.00144924	9.46076e-05	1.02766	M	PD	0.45116	0.267926	1.0504	P	C	0.157654	0.0668603	1.10058	C	D	0.0110024	0.00818471	727.559	786.487	906.257	718.912	809.725	848.279	696.277	772.394	765.653	781.283	669.194	774.332	719.103	637.71	716.334	690.494	692.486	718.751	728.651	705.228	840.986	801.722	803.732	836.703
Ankyrin repeat domain-containing protein 36B	Q8N2N9;A0A087X1R3;A0A087WX87;A0A087X037;A0A1W2PS33	18	1	155122	84.7399	1.50861	D	M	5.44594e-05	4.84246e-06	1.34133	PD	M	0.00179226	0.00457799	1.27373	C	P	0.0173617	0.011053	1.00882	D	C	0.863256	0.281508	28.6966	42.2142	29.9363	49.2625	27.4226	39.4143	31.6808	36.9099	39.2047	36.0824	52.2837	46.9115	47.2305	57.502	68.0614	50.1563	43.74	54.7653	69.2581	54.4343	38.9988	32.4886	45.4647	47.9937
Cytosolic non-specific dipeptidase	Q96KP4;J3QKT2;A0A087WYZ1;J3KSV5;J3QKQ0;J3QLU1;J3QR27;J3QRD0;J3QL02;J3QQN6;J3QRA8;A0A087WVS2;J3KRD5;J3KRJ8;J3KSS4;J3QRH4	13	4	53220.7	84.4808	1.35599	M	C	0.000592237	4.19813e-05	1.16105	M	PD	0.0149012	0.0212057	1.07794	P	C	0.261208	0.101168	1.25786	D	C	0.0116635	0.00859145	815.024	671.88	579.603	659.896	723.279	510.334	713.846	608.528	533.02	646.157	742.985	589.328	526.254	653.041	599.697	497.329	657.642	573.896	554.404	599.397	529.924	567.355	461.804	492.836
Splicing factor U2AF 65 kDa subunit	P26368;K7ENG2;K7ELP8	10	4	53843.3	84.2025	1.13671	M	D	0.000909641	6.17966e-05	1.07839	M	PD	0.0189838	0.0252795	1.0124	C	P	0.729228	0.219755	1.1219	C	D	0.00488439	0.00419755	3354.92	3107.32	3270.87	2988.12	3243.45	3234.23	2950.03	2912.7	3160.87	3135.83	2740.68	2993.95	2870.74	2525.13	3019.4	2730.28	2403.16	2790.43	2754.46	2758.69	3282.18	3039.47	3250.77	3068.63
Protein transport protein SEC23	A0A2R8YFH5;Q15437;Q5QPE2;A0A2R8Y633;A0A2R8Y7S7;A0A2R8YF30;Q5QPE1	14	4	85385.5	84.1692	1.08494	P	C	0.498851	0.0216499	1.00277	M	PD	0.979624	0.459447	1.08494	P	C	0.11784	0.0529235	1.07188	D	C	0.204223	0.0921175	931.139	798.491	686.662	700.273	700.31	770.268	978.355	728.463	606.629	766.732	832.206	817.052	704.884	574.52	863.44	706.09	809.114	777.483	755.067	759.984	932.979	707.36	745.558	870.491
Obg-like ATPase 1	J3KQ32;Q9NTK5;C9JCJ9;C9JTK6	14	4	47166.2	83.7232	1.04694	P	D	0.0694016	0.00343712	1.00099	M	PD	0.946083	0.450725	1.03237	P	C	0.033143	0.0187467	1.01411	C	D	0.453074	0.173808	3596.94	3528.83	3613.26	3476.85	3247.62	3256.13	3510.3	3386.47	3397.51	3445.99	3504.68	3552.88	3208.79	3328.16	3533.95	3104.48	3288.66	3365.14	3386.02	3363.64	3583.99	3366.25	3452.84	3554.12
SWI/SNF-related matrix-associated actin-dependent regulator of chromatin subfamily A member 5	O60264	18	3	122590	83.6658	1.19411	M	C	1.31075e-05	1.33894e-06	1.12403	M	PD	0.00108309	0.00325415	1.11424	P	C	0.00618434	0.00473912	1.01046	D	C	0.742547	0.250341	709.373	667.671	688.945	604.806	592.184	594.579	603.373	580.728	607.129	627.643	577.117	525.23	511.284	487.438	587.942	537.334	495.258	516.146	542.233	531.109	599.594	642.026	619.337	575.678
Heterogeneous nuclear ribonucleoproteins C1/C2	B2R5W2;B4DY08;G3V4C1;G3V4W0;G3V2Q1;G3V576;P07910;G3V251;G3V3K6;G3V555;G3V575;G3V5X6;B4DSU6;G3V2D6;G3V4M8;G3V5V7;G3V2H6	10	2	32005.3	83.5806	1.27514	M	D	7.23052e-07	9.68353e-08	1.16592	M	PD	0.001974	0.00483803	1.15973	P	C	0.0016183	0.00155271	1.02383	C	D	0.541635	0.199487	2290.9	2148.82	1986.66	2081.02	2150.94	1896.19	1864.36	1987.29	1735.43	2015.73	1593.38	1767.1	1543.02	1583.7	1828.49	1511.59	1426.96	1559.99	1412.9	1580.79	2169.53	1818.51	2017.2	1840.93
Desmin	P17661	13	2	53592.9	83.5559	1.58586	P	D	2.44246e-05	2.37074e-06	1.20819	M	PD	0.0520808	0.0548193	1.37206	P	C	0.00638061	0.00483369	1.15582	C	D	0.280647	0.118557	136.654	207.069	159.841	193.865	202.938	231.407	191.492	147.384	168.749	182.155	106.283	170.2	119.872	109.07	95.7724	101.524	103.299	133.42	110.043	116.609	125.903	195.512	197.176	221.487
Serine/threonine-protein phosphatase 2A activator	Q15257;A6PVN5;F6WIT2;Q5T948;Q5T949;A6PVN9;Q68CR8;A6PVN6;A6PVN8;B7ZBQ0;A6PVN7;C9IZ76;H0Y6E5;A0A6Q8PH23;B4DDQ6;B7ZBP7;B7ZBP9	13	1	41123.8	83.5352	1.22179	P	C	0.32867	0.0146818	1.1358	PD	M	0.152377	0.11949	1.22179	P	C	0.0930059	0.0436709	1.18032	D	C	0.0863054	0.0462236	467.361	442.363	542.04	296.514	500.25	171.546	318.206	181.844	548.263	385.376	434.022	484.013	502.677	307.29	517.099	426.161	314.665	434.18	451.286	430.155	647.036	537.791	514.33	422.456
Phosphatidylethanolamine-binding protein 1	P30086	10	2	21170.9	83.5196	1.46201	M	C	8.59996e-09	1.74428e-09	1.17995	M	PD	0.000272211	0.00112942	1.20356	P	C	0.00314985	0.0026547	1.27454	D	C	4.04847e-06	1.40083e-05	7776.46	6961.55	6656.22	7124.43	6602.4	6420.97	6881.56	6594.02	6116.01	6792.62	6792.02	6091.18	5902	6024.38	5815.28	5925.73	5831.99	5154.94	5756.94	5921.61	5123.87	6661.61	5873.04	4860.94
General transcription factor 3C polypeptide 1	Q12789;H3BU55	16	1	241213	83.5101	1.68484	C	M	6.10726e-07	8.35457e-08	1.27202	PD	M	0.0726103	0.0697365	1.68416	C	P	4.77499e-05	8.56151e-05	1.09148	C	D	0.318701	0.131156	168.203	130.113	192.086	122.444	204.603	147.478	143.924	153.116	132.864	154.981	315.182	285.389	272.156	167.887	274.916	202.888	187.6	225.403	221.674	239.233	190.763	178.824	182.3	131.137
Acyl-coenzyme A synthetase ACSM3_ mitochondrial (Fragment)	H3BSM0;Q53FZ2;H3BVD5;H3BT38;H3BUF2;H3BV29	13	3	65991.1	83.432	1.27339	M	C	0.00410392	0.000244069	1.09511	M	PD	0.140143	0.112483	1.10171	P	C	0.00982335	0.00679992	1.22388	D	C	0.0206736	0.0137983	683.035	563.203	526.397	785.058	579.026	572.858	720.278	572.221	567.242	618.813	723.421	515.816	426.636	728.596	527.129	496.295	789.379	610.035	535.481	594.754	472.519	565.558	479.234	543.796
Proteasome subunit beta type-5	P28074;H0YJM8	13	6	28651.4	83.4231	1.13837	P	D	5.22531e-05	4.68323e-06	1.02993	M	PD	0.316898	0.206142	1.11255	P	C	0.00360262	0.00297725	1.02321	C	D	0.317806	0.13089	3378.4	3194.04	3181.07	2891.19	3098.25	3260.78	3089.6	2999.24	3058.93	3127.94	2671.29	3004.28	2949.22	2787.76	2946.54	2754.61	2839.39	2874.38	2737.29	2840.53	3583.46	3025.6	3272.39	3502.7
Guanine nucleotide-binding protein G(i) subunit alpha-2	P04899;A0A3B3ITM0	11	1	41021.3	83.4041	1.24995	C	D	0.0250865	0.00130892	1.08784	M	PD	0.201372	0.148452	1.16308	C	P	0.0315156	0.018046	1.24995	C	D	0.00675584	0.00546642	672.119	450.422	542.521	415.143	432.692	489.202	490.679	467.923	471.351	492.45	542.843	462.476	482.516	413.115	499.733	420.351	362.562	454.88	289.027	436.389	600.498	463.716	507.486	473.413
Purine nucleoside phosphorylase	P00491;G3V2H3;G3V393	10	3	32346.1	83.2873	1.27888	D	C	1.11022e-16	1.47004e-16	1.06484	M	PD	0.0582206	0.0593694	1.07609	P	C	0.000792429	0.000880363	1.27888	D	C	1.32672e-13	1.74444e-11	2719.95	2661.86	2484.55	2472.67	2516.54	2669.26	2519.17	2405.44	2497.53	2549.66	2580.36	2608.03	2646.41	2566.18	2562.05	2580.02	2556.9	2632.59	2672.72	2600.58	2381.98	2158.78	2186.69	2263.3
Eukaryotic translation initiation factor 3 subunit E	P60228;E5RGA2;H0YBR5;E5RIT4;E5RHS5;H0YAW4;E5RII3;E5RIP5;E5RJ25;H0YBP5	12	2	52620.1	83.2419	1.38451	D	P	0.013401	0.000733578	1.11227	PD	M	0.368312	0.231427	1.19611	C	P	0.153872	0.0657365	1.1575	D	C	0.110444	0.0564499	510.475	516.668	400.954	622.92	497.822	372.991	657.086	569.856	403.977	505.861	712.226	585.384	548.233	779.632	633.482	567.295	834.422	646.393	573.406	653.386	431.09	571.793	401.825	392.048
Sequestosome-1	Q13501;E7EMC7;E9PFW8;C9JRJ8;E3W990;C9J6J8;D6RBF1	11	4	48485.6	83.046	1.64528	P	D	0	0	1.10626	M	PD	0.148964	0.117637	1.4151	P	C	3.99518e-11	9.76473e-10	1.16266	C	D	1.17892e-05	3.37292e-05	2300.49	2301.36	2123.56	2141.18	2243.01	2146.51	2109.88	1955.02	2133.93	2161.66	1437.69	1523.71	1547.24	1426.3	1614.02	1444.08	1424.41	1396.17	1482.62	1477.36	2567.22	2543.4	2501.79	2308.36
Importin-4	Q8TEX9;H0YN14;H0YMR4;H0YN07	14	4	120255	82.5859	1.70962	C	P	2.12264e-12	1.07166e-12	1.06506	PD	M	0.814278	0.40958	1.70962	C	P	6.72054e-08	3.90114e-07	1.01398	C	D	0.764224	0.256501	584.646	510.309	485.621	572.358	571.044	511.923	573.024	522.603	553.87	542.822	819.18	661.814	706.385	812.841	627.173	702.409	846.381	653.601	702.423	725.801	377.701	507.253	435.61	363.149
Calmodulin-1	P0DP23;P0DP24;P0DP25;E7EMB3;Q96HY3;A0A590UJI2;G3V361;M0QZ52;F8WBR5;G3V479;A0A590UJC0;G3V226	9	3	16837.7	82.4944	1.09316	D	M	0.0410302	0.00208802	1.08662	PD	M	0.00494569	0.00938947	1.00955	P	C	0.810158	0.236917	1.02177	D	C	0.462202	0.176391	3071.27	2643.3	2716.78	2636.47	2509.27	2670.12	2603.06	2612.03	2477.23	2659.95	3202.73	2945.54	2945.82	2972.01	2854.07	2748.23	2786.87	3028.51	2685.85	2907.74	3293.37	2857.59	3071.82	3042.15
60S ribosomal protein L10a	P62906	10	5	25002.4	82.1395	1.30821	P	D	0	0	1.12912	M	PD	0.011526	0.0173482	1.01121	P	C	0.543129	0.17834	1.29371	C	D	6.84608e-11	1.50026e-09	7141.28	7376.64	7302.39	7188.45	7106.39	6989.72	7166.06	7244.38	7215.88	7192.35	5674.17	5790.54	5490.69	5325.25	5729.86	5363.7	5416.98	5553.11	5329.37	5519.3	7757.21	7119.91	7242.58	7371.12
RNA-binding protein 15	Q96T37;A0A087WWP4;A0A494C001;A0A499FJY3	18	2	107417	82.1168	1.29288	M	C	0.23821	0.0108692	1.08394	M	PD	0.616014	0.335693	1.17465	P	C	0.0991662	0.045715	1.21087	D	C	0.106566	0.0546803	420.209	319.692	296.868	346.465	225.629	255.609	479.246	581.813	538.03	384.84	310.263	339.351	262.715	490.151	277.334	407.934	353.983	510.483	291.639	360.428	293.536	287.012	283.517	386.459
Katanin p60 ATPase-containing subunit A-like 2	Q8IYT4;K7EIJ8;K7EM02;K7EQ00;K7EPQ6;K7EMW1	13	2	61595.1	81.6025	1.07234	D	P	0.000358432	2.63666e-05	1.0284	PD	M	0.147702	0.117025	1.05235	C	P	0.00528919	0.00414902	1.01899	D	C	0.346685	0.140366	930.283	998.146	973.196	987.321	977.213	957.731	955.432	920.718	1002.02	966.896	1007.77	1109.18	1019.64	976.987	1037.27	980.432	1033.58	1088.96	1007.73	1029.06	1013.7	946.996	946.411	965.079
Stomatin-like protein 2_ mitochondrial	Q9UJZ1;A0A087WYB4	13	3	38648.2	81.5698	1.37524	D	C	0.000400506	2.91559e-05	1.02622	M	PD	0.667469	0.354615	1.06742	P	C	0.402663	0.143178	1.37524	D	C	0.000414733	0.000588462	719.708	635.587	541.925	644.48	660.142	542.156	712.587	543.599	443.485	604.852	807.808	620.766	605.366	751.218	648.648	582.619	775.415	596.622	584.602	663.674	525.929	660.08	540.976	470.427
Eukaryotic initiation factor 4A-III	P38919;I3L3H2	11	2	47156.3	81.5453	1.04626	C	D	0.0526551	0.00264887	1.01187	M	PD	0.400046	0.245746	1.01466	C	P	0.403046	0.143204	1.04626	C	D	0.0107034	0.00804818	3312.9	3244.17	3364.65	3303.79	3186.02	3430.4	3081.43	3183.16	3270.5	3264.11	3063.21	3289.87	3203	3032.33	3281.52	3198.03	3097.42	3214.2	3207.69	3176.36	3435.34	3215.17	3198.68	3469.45
Nesprin-1	A0A5F9ZHR3;A0A5F9ZI52;F5GXQ8;A0A5F9ZHD7;F5H4Q0;A0A5F9ZHI3;F5GYQ7;H0YFT4	18	2	165872	81.2073	1.15282	C	P	7.09434e-05	6.20773e-06	1.07506	M	PD	0.00983266	0.0153902	1.15282	C	P	0.000532924	0.00063133	1.14388	C	D	4.54727e-05	0.000102637	526.287	535.464	505.584	514.106	571.583	529.757	481.21	491.776	470.268	514.004	486.061	500.703	518.406	447.392	476.458	475.685	465.073	456.252	493.782	479.979	533.619	405.555	491.7	457.539
Filamin-A (Fragment)	H0Y5F3;H7C2E7	9	1	25161.5	81.205	1.35258	D	C	1.60838e-12	8.61614e-13	1.09153	PD	M	0.013957	0.0201523	1.19423	P	C	2.67955e-05	5.31769e-05	1.35258	D	C	2.71339e-12	1.33201e-10	13210.5	13930.6	13341.5	13568.8	13940.9	13894.4	14061.9	13712.5	13394.2	13672.8	16509.6	15038.1	16086.4	16438.7	14779.4	15782.8	16544.6	15378.1	16112.2	15852.2	12961.7	15424.7	13980.3	12659.4
Keratin_ type I cuticular Ha6	O76013	13	2	53387.7	80.8873	1.37257	D	M	4.89744e-06	5.49022e-07	1.19557	PD	M	0.00945492	0.0150087	1.1149	C	P	0.198512	0.0810067	1.20867	D	C	0.00950983	0.0073001	427.532	373.828	444.734	414.702	442.436	393.877	418.651	409.09	396.978	413.537	566.703	503.447	531.746	550.424	595.3	558.603	610.718	586.279	605.25	567.608	375.954	402.089	495.618	425.217
26S proteasome non-ATPase regulatory subunit 11	O00231;J3QRY4;J3QS13	14	2	47749	80.8608	1.06326	D	C	0.442957	0.0194041	1.00078	PD	M	0.965343	0.456022	1.04089	P	C	0.426896	0.149167	1.06326	D	C	0.285774	0.120398	1231.13	1298.58	1357.32	1231.05	1307.01	1357.71	1292.07	1311.02	1333.96	1302.2	1378.55	1339.33	1287.15	1214.91	1246.74	1354.65	1355.65	1298.73	1377.93	1317.07	1335.52	1342.76	1317.31	1267.32
Keratin_ type II cytoskeletal 80	Q6KB66	10	1	51038.6	80.8071	1.26367	D	M	0.0028619	0.000175406	1.18213	PD	M	0.00714748	0.0122377	1.10324	C	P	0.165772	0.0699199	1.04073	D	C	0.50364	0.188452	1505.35	1247.21	1237.78	1316.69	1165.36	1414.23	1022.43	1160.07	1204.94	1252.67	1866.88	1663	1554.88	1562.57	1705.96	1634.21	1456.17	1217	1586.04	1582.97	1579.31	1272.44	1598.21	1452.64
Keratin_ type II cytoskeletal 2 epidermal	P35908	9	1	65718.1	80.5654	2.12614	M	C	4.03422e-12	1.86256e-12	1.66867	M	PD	1.48456e-07	5.29161e-06	1.43547	P	C	1.0167e-05	2.45907e-05	1.11283	D	C	0.22152	0.0978897	808.241	522.075	570.126	637.501	590.258	679.715	744.842	641.37	598.667	643.644	327.964	265.008	270.458	393.864	269.941	339.033	442.706	337.955	385.042	336.886	463.283	409.053	415.56	475.259
Protein PRR14L	Q5THK1;H7BZH1;C9J9V0	18	3	241292	80.5499	1.26475	M	C	6.75837e-12	2.94586e-12	1.17996	M	PD	4.94455e-06	6.46231e-05	1.13561	P	C	8.43463e-05	0.000137435	1.0081	D	C	0.661845	0.232145	1028.85	948.117	1025.65	971.213	903.156	1001.36	969.252	892.113	940.061	964.42	789.796	818.691	776.194	769.418	778.038	731.892	760.771	720.251	773.409	768.718	957.575	915.074	877.282	870.629
Leukotriene A-4 hydrolase	P09960;B4DEH5	14	2	69912.7	80.3493	1.19887	M	C	0.000240671	1.83583e-05	1.04216	M	PD	0.232228	0.16558	1.14751	P	C	0.00283037	0.00241614	1.15325	D	C	0.000638358	0.000816882	541.073	463.394	509.815	461.8	461.164	482.351	510.622	425.676	444.066	477.774	432.367	532.919	492.385	433.866	483.778	403.476	446.87	461.596	449.06	459.591	546.545	454.65	488.318	448.363
Phosphoinositide 5-phosphatase	J3KQV8;O43426;A0A0D9SGJ6;C9JFZ1;J3KPK1;C9JW66;C9J1Z6	14	3	178861	80.0594	1.10167	M	D	9.13222e-06	9.7102e-07	1.05505	M	PD	0.00987681	0.0154286	1.01679	P	C	0.404986	0.143674	1.0704	C	D	0.00192026	0.00195726	6653.83	6647.17	6510.58	6269.96	6608.68	6278.31	6455.85	6337.78	6478.55	6471.19	6018.19	6287.04	5821.43	5670.75	6000.46	5754.12	5693.04	5867.29	5753.6	5873.99	6748.16	6312.94	6381.66	6661.5
Leucine-rich repeat-containing protein 59	Q96AG4;I3L223	9	4	35329.7	79.9771	1.11249	M	P	0.000417377	3.02586e-05	1.10261	M	PD	7.89257e-05	0.000458569	1.08812	C	P	0.0122657	0.00829111	1.06897	C	D	0.019568	0.0131775	7007.77	7429.09	7504.52	7146.41	7090.75	7939	6828.56	7026.2	7447.08	7268.82	6501.69	6457.28	6653.48	6951.67	6417.51	6882.18	6867.95	6183.38	6942.98	6650.9	6451.72	6985.28	6692.32	5936.39
Girdin	Q3V6T2;A0A2U3TZV9;A0A2R8Y4W8;A0A2R8Y4X4;A0A2R8Y7B1;A0A2R8YG73;A0A2R8YG52;A0A2R8YGU1;A0A087WXD9;A0A2R8Y885;A0A2R8YCU9;H0Y470;H7C2C6;A0A2R8Y6B2;A0A2R8Y7D4;A0A2R8Y7D9;A0A2R8YDS8;A0A2R8Y5D7;H0Y7U8;A0A2R8Y802;A0A2R8Y846;A0A2R8YD81;A0A2R8YD99;A0A2R8YFK8;A0A2R8YFV1	17	2	216726	79.8119	1.11213	D	P	0.0448462	0.00227069	1.0308	PD	M	0.277309	0.188766	1.07065	C	P	0.24779	0.0971875	1.03874	D	C	0.358436	0.144346	1194.23	1279.31	1185.74	1260.48	1219.39	1178.17	1210.17	1153.27	1244.46	1213.91	1320.64	1204.32	1376.47	1339.1	1315.93	1319.85	1322.75	1269.89	1390.64	1317.73	1266.76	1154.9	1236.13	1222.13
Proliferating cell nuclear antigen	P12004	10	5	29111	79.8026	1.18457	D	P	7.20064e-07	9.66195e-08	1.06388	PD	M	0.140063	0.112483	1.02315	C	P	0.437799	0.151835	1.15777	D	C	1.07793e-05	3.15956e-05	4809.6	4730.06	4232.52	4615.23	4619.66	4611.01	4515.43	4393.79	4354.06	4542.37	5306.69	5672.01	5341.28	4834.7	5466.99	5001.59	5045.7	5312.52	5186.08	5240.84	4930.68	3984.04	4560.93	4756.18
Septin-2	Q15019;B5MCX3;C9J2Q4;C9J938;C9JB25;C9IY94;C9IZU3;C9JQJ4;B5MD47;H7C2Y0;A0A1B0GXJ2;C9JFT1;F8WB65	12	1	41715.7	79.752	1.21306	D	M	0.00363023	0.000217929	1.19344	PD	M	0.000889396	0.00273506	1.0242	P	C	0.766745	0.228393	1.05843	D	C	0.223746	0.0986395	1061.12	1243.35	1210.37	1000.65	1209.78	1132.43	1071.41	1181.26	1108.4	1135.42	1488.28	1286.16	1372.05	1534.67	1111.05	1341.87	1536.35	1388.93	1336.57	1377.32	1019.95	1456.47	1266.97	1085.76
Coronin-1B	Q9BR76;A0A087WW53;F5H390;F5H0D2	12	4	54919.1	79.6726	1.06158	D	P	0.0423883	0.00215245	1.02249	PD	M	0.327229	0.211545	1.00728	C	P	0.768263	0.228508	1.0539	D	C	0.0654813	0.0372334	5780.83	5681.65	5886.1	5783.98	5709.97	5855.4	5772.91	5748.16	5917.26	5792.92	6083.55	6596.08	6220.6	5721.39	6559.12	6092.48	5524.97	6260.94	5841.98	6100.12	6264.87	5399.41	5590.97	5995.61
Epithelial cell adhesion molecule	B5MCA4;P16422;C9JKY3	11	3	38634.8	79.6206	1.26278	M	D	0.000231363	1.78478e-05	1.13409	M	PD	0.013572	0.0196724	1.0112	C	P	0.951347	0.265659	1.24069	C	D	0.00301453	0.0028161	1144.99	1073.67	945.491	917.49	1002.59	870.246	971.031	888.018	895.769	967.7	859.168	806.207	834.442	742.283	765.882	685.924	720.885	746.832	735.276	766.322	1010.81	1047.58	1014.28	881.776
RuvB-like 2	Q9Y230;M0R0Y3;X6R2L4;M0QXI6	11	1	51327.8	79.571	1.11876	C	D	0.0496451	0.00250104	1.00571	M	PD	0.898196	0.437751	1.0982	C	P	0.0089911	0.00634548	1.11876	C	D	0.0229422	0.0150828	2752.66	2838.37	2359.69	2989.93	2340.26	2858.89	2937.27	2844.31	2335.04	2695.16	2064.71	2748.26	2854.14	2811.68	2577.98	2474.41	3206.97	2530.06	2626.78	2655	2619.99	2703.74	2738.09	2914.6
Interleukin enhancer-binding factor 2	B4DY09;Q12905;X6R6Z1;A0A0A0MRL0	11	4	39081.6	79.4889	1.08136	M	D	0.0105071	0.000584741	1.06568	M	PD	0.000846743	0.00266664	1.01365	P	C	0.580187	0.187002	1.01555	C	D	0.615736	0.21991	4856.02	4563.09	4478.03	4632.05	4458.72	4420.65	4656.05	4485.39	4672.66	4580.3	4492.26	3806.71	4124.74	4336.86	4298.45	4400.91	4110.09	4215.54	4335.61	4235.69	4609.25	4334.72	4333.14	4412.96
Prohibitin	J3KPX7;Q99623;F5GY37;F5GWA7;F5H3X6;F5H0C5;F5H2D2	9	3	33239.4	79.3862	1.14016	M	P	0.000155106	1.24737e-05	1.11534	M	PD	0.000116156	0.000619634	1.08168	C	P	0.010343	0.0070947	1.03558	C	D	0.0997291	0.0520353	3408.06	3786.12	3408.75	3149.9	3681.29	3849.45	3391.01	3734.17	3616.21	3558.33	3403.69	3327.98	3173.38	3350.16	3237.99	3332.44	3222.17	3086.15	3204.39	3259.82	3137.06	3478.36	3215.71	2876.35
Actin-related protein 2/3 complex subunit 1B	O15143;C9JEY1;C9K057;F8VXW2;C9JBJ7;C9JTT6;C9JM51;F8WEB3	12	1	41748.2	79.3271	1.15395	D	P	0.285256	0.0128571	1.01122	M	PD	0.912759	0.441856	1.13602	C	P	0.108251	0.04914	1.01579	D	C	0.822033	0.27089	632.153	646.24	728.88	514.482	800.385	768.798	582.152	468.804	546.004	631.989	826.625	820.564	754.749	596.217	642.753	680.877	554.224	581.667	569.114	669.643	654.531	649.406	676.537	546.675
ATP-binding cassette sub-family F member 1	Q8NE71;H0YGW7;Q5STZ8;A0A0G2JIC2	13	1	96382.1	79.2956	1.14996	C	D	6.68696e-06	7.28682e-07	1.07206	M	PD	0.00904529	0.014535	1.0399	C	P	0.167186	0.070425	1.14996	C	D	5.93928e-05	0.000127498	766.202	691.883	703.183	715.03	725.262	660.9	730.601	689.515	677.073	706.628	621.532	617.856	599.794	628.225	641.361	611.892	600.23	691.797	621.346	626.004	686.421	726.061	650.312	665.349
START domain-containing protein 10 (Fragment)	F5H1Z6;Q9Y365;F5H8G1;F5GY11;F5H8H3;F5H0V7;H0YFF3;H0YGA9;H0YH17;F5GWK5;F5GY07;F5H3G8;F5H5A8;H0YGN8	11	3	29442.9	79.1169	1.14541	D	P	8.60455e-05	7.38193e-06	1.00119	PD	M	0.970783	0.45749	1.02021	C	P	0.515048	0.171455	1.12272	D	C	0.00125144	0.00140521	7826.19	7546.67	7088.07	7420.31	7165.88	6690.16	7625.67	7143.45	6805.72	7256.9	8646.35	7747.05	7816.58	7838.7	7665.7	7299.16	8161.63	7429.17	7217.86	7758.02	6934.8	7422.95	6853.18	6511.95
Hepatoma-derived growth factor	P51858	10	6	26902.4	78.9258	1.04367	P	D	0.0196775	0.0010422	1.01369	M	PD	0.28953	0.193745	1.02195	P	C	0.195534	0.0801439	1.02125	C	D	0.153566	0.0738268	7662.01	7822	7703.19	7404.52	7815.76	8003.21	7655.38	7619.05	7862.25	7727.48	7163.07	7594.49	7704.87	7429.24	7490.35	7530.15	7425.87	7538.99	7264.71	7460.19	8118.68	7714.81	7631.4	8154.77
Histone-binding protein RBBP7	Q16576;E9PC52;Q5JP01;Q5JP02	11	1	48162.3	78.8364	1.09107	M	D	0.00524305	0.000306874	1.05062	M	PD	0.0618785	0.0618922	1.04548	P	C	0.10744	0.0489153	1.03014	C	D	0.220501	0.0976181	2461.23	2412.82	2395.47	2220.44	2299.77	2509.27	2325.75	2166.77	2333.66	2347.24	2092.47	2378.81	2100.77	2037.52	2320.14	2134.51	1991.05	2173.47	2133.2	2151.33	2601.58	2194.37	2310.07	2360.48
Proteasome activator complex subunit 2	A0A087X1Z3;Q9UL46;H0YM70;H0YKU2	10	3	29297.8	78.8328	1.2279	D	P	1.24864e-09	3.14072e-10	1.00396	PD	M	0.97326	0.458106	1.09563	C	P	0.000925965	0.00100703	1.12072	D	C	0.000238617	0.000398408	3813.06	3581.35	3709.83	3732.86	3400.21	3581.3	3833.25	3525.6	3549.25	3636.3	4229.21	3629.96	4121.51	4033.27	3976.78	4046.9	4194.85	3917.08	4067.77	4024.15	3392.47	3466.46	3137.98	3199.71
Splicing factor 3B subunit 2	E9PPJ0;Q13435;E9PJ04;H0YCG1;H0YEX5;E9PJT3	11	3	98284.6	78.5668	1.24689	C	D	1.96176e-08	3.63247e-09	1.01201	PD	M	0.804067	0.404964	1.06008	C	P	0.0961843	0.0447942	1.24689	C	D	8.86921e-06	2.68085e-05	696.898	697.528	738.769	701.859	690.021	700.543	645.784	649.499	674.254	688.35	665.604	697.096	655.868	598.571	628.51	635.379	587.66	669.504	623.687	640.209	812.545	769.237	732.766	753.099
Disks large homolog 5	Q8TDM6;R4GMQ2	18	2	215579	78.5212	1.33861	D	P	0.000137378	1.11588e-05	1.06747	M	PD	0.328341	0.211915	1.0055	C	P	0.997278	0.274523	1.33129	D	C	0.00134401	0.00149129	278.653	251.753	189.724	232.31	286.193	198.709	247.901	210.41	207.631	233.698	347.284	219.097	260.044	251.178	220.111	222.634	282.359	221.367	231.551	250.625	172.635	209.816	183.573	160.938
CASP8-associated protein 2	Q9UKL3;A0A087WTW5;A0A096LP21	18	3	224996	77.8873	1.0965	D	M	0.156973	0.00741311	1.0781	PD	M	0.0545904	0.0566998	1.03466	C	P	0.471068	0.160496	1.00007	D	C	0.993167	0.310676	545.921	483.741	471.7	428.252	461.788	467.467	410.927	434.354	453.917	462.008	647.316	462.987	495.679	476.717	512.965	472.4	495.019	530.501	465.75	506.593	557.733	541.429	495.189	460.644
Eukaryotic translation initiation factor 3 subunit L	B0QY89;Q9Y262;B0QY90;C9JHP4;C9K0Q7;H0Y7E6;H7C3A0	14	4	71130.1	77.7662	1.05907	P	D	0.00213107	0.000133648	1.01889	M	PD	0.308664	0.203059	1.04631	P	C	0.00124987	0.00127681	1.01219	C	D	0.335722	0.136876	1763.54	1774.79	1620.96	1719.09	1687.89	1763.22	1550.09	1740.31	1753.52	1708.16	1616.47	1689.21	1574.87	1630.28	1694.98	1558.33	1555.68	1670.87	1664.82	1628.39	1818.54	1654.06	1728.26	1769.78
Zinc finger protein 618	Q5T7W0;B5MDS3;B1ALC2	15	4	106666	77.415	1.07971	P	C	0.0193107	0.00102555	1.01063	M	PD	0.651822	0.348664	1.07971	P	C	0.00723517	0.0053163	1.02401	D	C	0.345393	0.139951	2770.18	2447.94	2682.1	2291.28	2559.02	2567.55	2417.87	2477.54	2577.81	2532.37	2436.17	2588.88	2582.3	2250.54	2302.94	2423.06	2460.6	2573.61	2336.25	2439.37	2786.57	2575.28	2489.97	2578.85
Protein disulfide-isomerase A6	Q15084	12	4	48520.6	77.304	1.17939	M	C	2.38825e-07	3.49896e-08	1.09235	M	PD	0.00251416	0.00572726	1.12885	P	C	0.000112892	0.000175924	1.0305	D	C	0.256896	0.109847	7331.55	8194.77	8090.86	7173.49	8128.77	7919.32	7695.01	8326.38	7791.97	7850.24	6700.16	7547.48	7191.76	6448.42	7287.29	6587.24	6378.76	6758.86	6832.93	6859.21	8317.86	7285.62	7457.66	7669.23
ATPase family protein 2 homolog	Q8NB90;A0A6Q8PGU6	15	2	98531.9	77.2832	1.17655	M	D	1.22458e-13	8.18449e-14	1.09687	M	PD	0.00149858	0.00406626	1.12361	P	C	2.82466e-07	1.25186e-06	1.0193	C	D	0.219506	0.0974236	3353.65	3541.9	3587.13	3459.38	3552.17	3662.06	3397.65	3446.22	3578.77	3508.77	2976.23	3033.08	2897.87	3104.12	2929.24	2910.18	3182.49	2940.53	2866.44	2982.24	3300.9	3313.28	3404.31	3439.51
Spectrin beta chain_ non-erythrocytic 1 (Fragment)	F8W6C1	14	1	81282.7	77.2797	1.0824	D	M	0.00514609	0.00030145	1.06197	PD	M	0.000510709	0.00175651	1.03111	C	P	0.291999	0.110603	1.00788	D	C	0.713111	0.2438	5350.45	5919.28	6105.1	6099.63	5702.41	5981.49	5843.16	5819.99	6173.51	5888.33	6140.53	6238.44	6744.26	6416.47	6268	6353.35	6404.19	6248.37	6548.28	6373.54	6087.39	6085.2	6120.21	6057.65
Proteasome subunit alpha type-7	O14818;H0Y586;F5GY34	9	2	28058	76.9474	1.07768	C	M	0.00443735	0.000262542	1.01958	PD	M	0.299447	0.198326	1.04715	C	P	0.0451449	0.024042	1.06702	C	D	0.00258769	0.00250258	3163.08	3431.86	3124.22	3257.18	3289.99	3173.91	3167.53	2930.06	3264.16	3200.22	3173.83	3350.5	3234.98	3122.75	3450.8	3194.02	3025.04	3286.28	3251.69	3232.21	3467.61	2991.76	3403.95	3372.21
Chromobox protein homolog 5	P45973;F8VNY3	10	2	22396.1	76.9379	1.44938	M	C	0.015052	0.000818207	1.11513	M	PD	0.232966	0.165626	1.27843	P	C	0.0728479	0.0355351	1.32105	D	C	0.0285666	0.0181453	351.142	299.739	227.119	268.179	276.171	225.767	281.227	229.119	158.258	257.414	305.944	210.905	222.391	297.638	223.13	190.985	276.434	200.294	183.871	234.621	245.461	313.852	198.993	173.27
Keratin_ type II cytoskeletal 79	Q5XKE5	10	1	58120.8	76.6553	1.14591	C	D	0.0364198	0.00186421	1.08327	M	PD	0.106085	0.0908174	1.12605	C	P	0.0141409	0.00929491	1.14591	C	D	0.0130104	0.00941222	331.188	359.4	308.984	306.931	349.648	373.922	264.291	300.283	306.14	322.31	254.412	332.833	295.165	226.983	323.63	325.423	260.231	335.874	299.849	294.933	339.489	296.539	259.735	358.3
Chromodomain-helicase-DNA-binding protein 3	Q12873;A0A5F9ZHX5;H7C0J3;H7C3H7;I3L229	17	1	228132	76.5165	3.97042	D	M	0.00102502	6.91001e-05	2.5854	PD	M	0.0036651	0.00747308	1.08882	C	P	0.882821	0.251823	3.03781	D	C	0.000218289	0.000365627	0	57.0578	15.8298	0	22.4379	0	20.9913	6.21946	28.3524	16.7654	120.382	57.3297	59.8085	56.0479	73.8922	32.889	89.3412	36.2963	73.1046	66.5657	10.4658	29.7093	15.8896	7.02903
Bcl-2-associated transcription factor 1	E9PK91;E9PKI6;E9PQN2;Q9NYF8;A0A1W2PQ43;E9PK09;E9PJA7;H0YF00	11	3	100520	76.4758	1.13623	C	M	0.00554722	0.00032306	1.03136	PD	M	0.318065	0.206301	1.10927	C	P	0.00367723	0.00301217	1.09419	C	D	0.0017751	0.00184505	551.348	394.69	429.237	449.456	381.778	433.676	431.27	433.498	391.588	432.949	483.787	469.07	430.251	450.873	471.571	425.709	425.979	468.349	420.642	449.581	479.682	419.836	442.194	510.423
Importin subunit alpha-1	P52292;J3KS65;J3QLL0;J3QL07	10	2	58204.2	76.3067	1.68049	C	P	2.35166e-11	8.7319e-12	1.10136	PD	M	0.192997	0.143472	1.68049	C	P	7.98661e-09	7.41772e-08	1.27192	C	D	8.97167e-05	0.000178734	1801.9	1439.82	1437.28	1294.35	1500.83	1258.01	1448.33	1291.85	1168.9	1404.59	2114.75	1948.53	1751.57	1691.05	1839.14	1489	1751.49	1675.53	1588.15	1761.02	1663.44	1457.01	1387.99	1299.26
Breast cancer type 1 susceptibility protein	P38398;Q5YLB2;A0A0U1RRA9;E7EUM2;E7EWN5;E9PH68;Q3B891;A0A494C182;E7EQW4;A0A2R8Y7V5;B7ZA85;E7ENB7;H0Y8B8;A0A0A0MSN1;A0A2R8Y587;A0A2R8Y6Y9;E9PC22;H0Y850;H0Y881;K7EPC7	15	1	210230	76.2779	2.11677	M	D	3.29452e-08	5.82368e-09	1.7728	M	PD	5.43066e-06	6.86247e-05	1.19312	P	C	0.0477727	0.0251529	1.16338	C	D	0.110399	0.0564499	1022.46	1450.64	1621.02	2151.02	1521.76	1959.08	1980.35	1895.81	1788.6	1710.08	624.752	682.731	720.423	1127.3	571.253	992.059	885.469	848.078	818.783	807.872	891.095	1035.3	939.662	1142.57
SLIT-ROBO Rho GTPase-activating protein 1	Q7Z6B7;G5EA48	16	1	125177	76.087	1.11998	P	D	0.016633	0.000891715	1.0311	M	PD	0.271602	0.185969	1.00385	P	C	0.840425	0.242907	1.11568	C	D	0.036067	0.0220571	10723.6	10011.1	10485.1	9237.3	10787.2	10097.9	10063.8	9948.44	10286.3	10182.3	9712.19	9572.7	9496.04	8764.94	9027.08	9315.65	9411.42	10033.6	8513.33	9316.32	10872.6	10380.6	9925.97	10659.6
Transmembrane emp24 domain-containing protein 10	P49755;G3V2K7	9	2	25147.1	75.968	1.0988	M	C	0.00148432	9.6369e-05	1.04007	M	PD	0.0884114	0.0800576	1.0815	P	C	0.0064755	0.00486589	1.03143	D	C	0.147503	0.0718314	2930.1	3012.79	2773.9	2674.1	2864.75	2892.52	2535.68	2675.62	2647.93	2778.6	2569.77	2787.8	2571.77	2613	2717.54	2514.95	2615.24	2635.3	2448.78	2608.24	2809.63	3001.58	2790.12	2525.57
Cilia- and flagella-associated protein 57	A0A087WVY5;Q96MR6;E9PRV3	17	1	150000	75.806	1.18348	M	D	0.0566981	0.00284005	1.13018	M	PD	0.0283957	0.0342572	1.01539	P	C	0.701616	0.213693	1.07773	C	D	0.117669	0.0595134	566.334	576.548	615.809	667.183	630.143	595.671	610.516	631.04	1003.54	655.199	594.62	582.031	536.135	545.106	557.617	536.619	532.883	558.368	539.217	553.622	635.927	597.302	568.881	655.79
Lupus La protein	P05455;E7ERC4;E9PFL9;E9PGX9	10	4	47008.2	75.634	1.25271	M	D	1.69734e-08	3.18489e-09	1.13244	M	PD	0.00727574	0.0123494	1.20285	P	C	1.18205e-05	2.76044e-05	1.00796	C	D	0.850783	0.278619	1844.94	1591.88	1430.63	1682.17	1710.24	1437.95	1747	1565.18	1414.06	1602.67	1313.57	1351.25	1198.54	1340.05	1324.64	1193.57	1288.56	1326.17	1177.89	1279.36	1665.08	1568.01	1506.86	1532.99
Protein Niban 2	Q96TA1	13	3	84651.3	75.5749	1.44206	M	C	5.29797e-05	4.7423e-06	1.16757	M	PD	0.010771	0.0164967	1.24921	P	C	0.00169081	0.00160569	1.22097	D	C	0.00873753	0.00676793	422.461	453.72	384.113	392.418	282.436	365.079	377.714	302.709	327.16	367.534	278.96	334.473	316.058	268.282	370.258	325.814	242.933	367.563	296.328	311.185	393.06	271.287	309.907	342.434
26S proteasome regulatory subunit 4	P62191;G3V4X1	12	3	49355.7	75.5573	1.13196	M	D	1.8794e-08	3.49843e-09	1.07145	M	PD	0.00546617	0.0100759	1.059	P	C	0.00179793	0.00168673	1.05094	C	D	0.0125464	0.00912681	1857.75	1811.29	1839.64	1742.29	1852.32	1895.55	1788.65	1765.65	1775.75	1814.32	1683.07	1652.06	1623.16	1553.67	1642.56	1615.99	1454.75	1605.07	1595.07	1602.82	1784.72	1830.51	1853.39	1847.53
Succinate dehydrogenase [ubiquinone] flavoprotein subunit_ mitochondrial	D6RFM5;P31040;A0A087X1I3;A0A494C1T6;H0Y8X1	11	2	64479.6	75.1386	1.88109	D	P	1.11262e-09	2.83929e-10	1.32183	PD	M	0.0635439	0.0629149	1.19964	C	P	0.0626418	0.0313806	1.56805	D	C	4.69244e-05	0.000104736	1350.94	1331.2	1032.03	1213.07	1292.68	991.982	1363.79	1261.39	1071.92	1212.11	2500.92	2050.23	1818.71	2325.36	1945.95	1833.83	2404.21	2071.24	1879.22	2092.18	1077.48	1298.89	998.62	1011.1
Pyridoxal kinase	O00764;F2Z2Y4	11	3	35330.5	75.0473	1.14395	P	C	0.00542976	0.000316756	1.04642	M	PD	0.16925	0.129358	1.14395	P	C	0.0215184	0.0131139	1.04087	D	C	0.35961	0.144598	1025.56	906.718	910.39	1062	924.922	898.804	1030.18	919.162	930.111	956.428	855.863	896.909	802.887	856.346	951.992	821.372	898.92	927.25	826.395	870.882	1100.17	908.554	904.056	1062.3
RNA-binding motif protein_ X-linked-like-2	O75526	11	1	42985.4	74.9487	1.17315	M	D	2.66507e-07	3.8722e-08	1.1208	M	PD	9.13091e-05	0.000504992	1.0717	P	C	0.0095315	0.0066361	1.02026	C	D	0.464335	0.176799	442.345	419.589	452.27	433.222	412.481	421.225	459.98	429.538	434.593	433.916	348.875	400.125	373.428	331.015	376.194	365.534	361.279	401.061	371.347	369.873	431.233	426.456	394.305	376.08
Aconitate hydratase_ mitochondrial	A2A274;Q99798	13	2	88618.5	74.8493	1.4367	D	C	1.31611e-09	3.2986e-10	1.01958	PD	M	0.710911	0.371404	1.21615	P	C	0.000464486	0.000564659	1.4367	D	C	9.56662e-07	4.49239e-06	637.519	634.537	657.72	709.82	695.588	658.244	733.808	698.093	708.502	681.537	728.43	659.809	719.623	821.319	690.757	799.59	821.007	736.6	796.7	752.648	564.08	690.891	635.867	595.478
ADP-ribosylation factor 5	P84085;C9J1Z8	8	1	20643.8	74.8223	1.1479	P	C	3.72837e-09	8.25382e-10	1.01391	M	PD	0.434072	0.260834	1.1479	P	C	1.10648e-08	9.51541e-08	1.09537	D	C	2.08421e-05	5.38299e-05	2728.82	2777.49	2580.95	2902.44	2781.6	2681.44	2950.43	2913.27	2649.77	2774.02	2529.52	2744.28	2578.96	2692.53	2718.03	2669.63	2661.55	2861.05	2591.48	2671.89	2743.04	2754.34	2735.5	2864.64
Eukaryotic translation initiation factor 2 subunit 3	P41091;Q2VIR3;H7BZU1	10	6	51679.8	74.7933	1.0655	C	P	0.00164333	0.000105608	1.01443	M	PD	0.247959	0.173455	1.0655	C	P	0.00034445	0.000434666	1.03243	C	D	0.0812606	0.0444265	2424.17	2410.29	2526.76	2367.88	2417.74	2376.8	2441.86	2278.14	2482.95	2414.06	2411.43	2548.38	2409.15	2412.43	2463.3	2388.3	2276.16	2347.04	2498.93	2417.24	2344.78	2406.81	2341.91	2381.6
Thioredoxin domain-containing protein 5	Q8NBS9	12	2	48313.2	74.5999	1.2292	M	D	8.51122e-08	1.35134e-08	1.13357	M	PD	0.00268434	0.00594532	1.15815	P	C	0.000125218	0.000189412	1.00912	C	D	0.774714	0.259359	1573.47	1411.87	1635.9	1360.45	1473.61	1498.43	1332.6	1420.18	1538.61	1471.68	1218.97	1347.76	1102.93	1143.26	1240.66	1204.67	1039.05	1260.71	1217.42	1197.27	1384.5	1490.99	1397.87	1358.06
Peroxiredoxin-6	P30041	8	6	25149.1	74.2959	1.27432	M	C	0	0	1.08355	M	PD	7.28297e-10	2.85556e-07	1.17673	P	C	2.29862e-11	6.67151e-10	1.17539	D	C	2.78588e-12	1.33201e-10	10223.6	10452.8	10029.3	10106.2	9907.29	10320.6	10207.9	9729.93	10043.8	10113.5	9295.61	9369.86	9095.07	9353.9	9363.57	9470.55	9224.2	9632.95	9149.14	9328.32	9457.46	9532.97	9660.53	9369.64
Zinc finger protein 185 (Fragment)	H0Y704	13	1	48256.6	74.1443	1.4604	D	M	9.49574e-13	5.28876e-13	1.24997	PD	M	0.00439983	0.00856137	1.10988	C	P	0.00673552	0.00501843	1.26575	D	C	3.59788e-08	2.74242e-07	671.816	687.697	701.881	622.315	686.743	724.812	690.17	592.341	744.231	680.223	980.769	1042.79	929.758	1026.04	1061.63	1005.21	905.773	944.91	1043.68	993.396	795.152	617.294	690.42	756.563
Plasminogen activator inhibitor 1 RNA-binding protein	Q8NC51	12	3	45022.5	74.0228	1.10593	M	D	4.41716e-05	4.04151e-06	1.08084	M	PD	0.000199169	0.000918722	1.04127	C	P	0.0293951	0.0169995	1.08961	C	D	0.00033273	0.000501423	3421.1	2857.97	3190.22	3160.95	3008.2	3055.1	3260.99	2956.2	3112.94	3113.74	2684.94	2646.44	2824.25	2816.94	2883.89	2851.19	2792.33	2959.78	2879.58	2815.48	2869.31	2983.91	3036.01	3001.88
Poly [ADP-ribose] polymerase 1	P09874	13	1	113882	73.8856	3.14185	M	C	5.45375e-05	4.84246e-06	1.38226	M	PD	0.0537673	0.0561424	2.17394	P	C	0.00683481	0.00507173	2.37202	D	C	0.00377857	0.00338851	697.358	648.569	283.275	780.372	541.305	307.163	836.613	624.554	332.443	561.295	599.27	374.91	353.601	597.947	305.275	289.565	642.587	391.168	259.552	423.764	396.855	517.373	246.418	355.91
Sterol carrier protein 2	P22307;H0YF61;E9PLD1;H0YCB0	15	3	59678.1	73.6861	1.19208	M	C	3.74673e-05	3.47797e-06	1.12691	M	PD	0.00128316	0.00367235	1.00122	P	C	0.916162	0.257988	1.11444	D	C	0.0152652	0.0107766	486.544	484.56	524.366	535.728	486.98	519.903	613.686	485.923	541.443	519.904	491.731	531.202	503.31	488.698	515.441	489.21	476.204	461.032	417.55	486.042	471.876	404.908	449.34	422.872
GTP-binding nuclear protein Ran	B5MDF5;J3KQE5;P62826;F5H018;H0YFC6;B4DV51	8	3	26395.3	73.5681	1.10227	C	M	1.5607e-06	1.95232e-07	1.05333	PD	M	0.000365392	0.00137755	1.06438	C	P	0.000996178	0.00106838	1.02913	C	D	0.121403	0.0611599	21257.7	20894	20568.7	19751.1	21158.9	21248.2	20378.5	19994	20588.2	20648.8	22515.3	23230	22316.8	21316.5	22600.5	21151.9	21366.9	22769.6	21779.5	22116.4	21903.2	22060.6	21197.3	21866.7
Methionine--tRNA ligase_ cytoplasmic	P56192;F5H2V6;F8VS26;F8VZZ9;F8W0M7;F8W0S4;H0YHV5;H0YIP0;F8VPL7;H0YHL6;H0YI27;H0YI94	13	3	102313	73.5512	1.20651	C	D	2.84124e-06	3.36239e-07	1.12053	M	PD	0.00366901	0.00747308	1.06186	C	P	0.0374057	0.0205604	1.20651	C	D	9.73875e-05	0.000191835	563.33	592.598	521.7	536.834	571.75	532.355	539.849	552.63	492.665	544.857	483.522	482.195	446.014	424.973	496.066	420.277	463.895	505.197	375.018	455.24	571.393	508.772	514.543	504.413
Mitogen-activated protein kinase kinase kinase kinase 4	A0A0D9SEY1;E7EN19;E7ENQ1;G3XAA2;G5E948;H7C360;O95819;A0A0D9SG62;E7EX83;C9J840;H7C0P6;E7ETN6;C9J338;I3L2I2	15	1	151882	73.3186	1.47438	D	P	0.0023478	0.00014555	1.05231	M	PD	0.453572	0.268843	1.07827	C	P	0.49465	0.166817	1.36736	D	C	0.0116446	0.00859145	382.564	325.956	323.672	445.857	349.07	286.602	426.209	320.737	277.918	348.732	560.118	331.01	368.314	473.784	312.937	336.926	526.87	324.775	319.632	394.93	191.444	311.807	212.025	237.91
Nuclear autoantigen Sp-100	P23497;C9JBL0;E9PHV6	13	1	101557	73.1843	1.30094	D	C	0.371009	0.0164787	1.17933	PD	M	0.0369017	0.0421828	1.08016	P	C	0.372112	0.134897	1.30094	D	C	0.237236	0.103118	208.024	165.702	167.85	146.189	124.773	121.272	134.851	135.18	163.262	151.9	221.877	217.796	204.476	191.131	214.573	184.559	193.086	166.611	167.654	195.751	229.952	142.054	181.965	146.091
60S acidic ribosomal protein P2	P05387;H0YDD8	7	2	11665	72.9876	1.20199	M	D	1.2738e-11	5.07908e-12	1.12057	M	PD	0.000204284	0.00093681	1.08336	P	C	0.00267215	0.00232379	1.05719	C	D	0.00538803	0.00453406	24699.6	25382.7	25082.3	25091.9	25560.1	24470	24971.6	25153.4	24928.3	25037.8	20948.2	21389.6	20535.5	21486.2	21263.1	20406.6	19966.5	20468	21009	20830.3	26150.6	23233.8	24133.3	24742.6
Sorbin and SH3 domain-containing protein 1	Q9BX66;A0A0U1RQI5;Q5T925;S4R406	16	1	142969	72.9078	1.25801	M	D	0.0103566	0.000576823	1.12007	M	PD	0.1054	0.0905282	1.23263	P	C	0.0434052	0.023222	1.01109	C	D	0.911808	0.292413	151.175	181.876	140.701	140.849	145.673	127.021	168.694	152.747	111.048	146.643	153.137	120.779	90.0506	121.132	96.5651	115.009	115	108.966	128.466	116.567	150.673	130.856	156.199	137.207
Very long-chain specific acyl-CoA dehydrogenase_ mitochondrial	P49748;K7EQP4;G3V1M7;J3KSR4;J3QKU9;K7EJW8;J3KS89;J3QRJ8	13	4	70789.5	72.7583	1.17027	M	C	3.47986e-05	3.26916e-06	1.08862	M	PD	0.000150296	0.000750688	1.0954	P	C	0.0183061	0.0115347	1.05461	D	C	0.10019	0.0521898	1092.84	1163.33	1137.62	1051.42	1061.58	1218.39	1122.59	1136.84	1143.4	1125.33	985.279	1004.65	1005.53	989.644	989.448	1084.83	1004.94	1046.79	1015.92	1014.11	1118.13	1003.07	1007.35	1015.56
Lysine-specific demethylase 5C	P41229;H7BZF9	15	2	178401	72.7148	1.13425	P	C	0.007694	0.00043791	1.00169	PD	M	0.914735	0.441966	1.13425	P	C	0.020289	0.0125125	1.10793	D	C	0.0443855	0.0262884	562.346	527.44	518.583	523.802	561.673	576.865	478.929	525.819	521.073	532.948	522.97	504.31	554.065	517.935	520.525	538.409	497.703	542.227	550.093	527.582	537.369	561.973	583.78	511.878
Echinoderm microtubule-associated protein-like 5	Q05BV3;H0YJ79;H0YJX1	14	2	222506	72.6746	1.08468	C	M	0.416054	0.0183401	1.03801	PD	M	0.385749	0.239126	1.04058	C	P	0.293093	0.110837	1.04937	C	D	0.272637	0.11578	290.872	238.458	187.865	250.511	267.173	231.051	260.326	184.936	218.675	236.652	291.6	270.701	248.691	192.704	247.526	235.655	252.287	231.613	230.759	244.615	294.613	244.925	234.458	253.141
Destrin	P60981;F6RFD5	10	4	18962	72.6238	1.1507	D	M	2.82911e-10	8.07067e-11	1.08303	PD	M	0.00511625	0.00952975	1.07667	C	P	0.000152971	0.000224092	1.05259	D	C	0.00751355	0.00595787	5226.92	4988.8	5048.67	4689.49	5008.04	5030.78	4809.32	4914.28	4964.01	4964.48	5714.53	6034.04	5561.01	5475.4	5764.64	5737.43	5380.08	5784.84	5961.73	5712.63	5201.92	4970.94	5155.73	5235.21
SLIT-ROBO Rho GTPase-activating protein 3	O43295;A0A087WZH4	14	1	125474	72.368	1.34216	M	D	0.000138646	1.12483e-05	1.25163	M	PD	0.000454042	0.0015895	1.07992	C	P	0.135904	0.0596597	1.23615	C	D	0.00151099	0.00162514	185.185	183.09	241.022	263.658	235.433	290.332	216.175	237.14	260.644	234.742	134.466	185.895	168.284	159.176	192.32	188.508	189.461	191.479	164.5	174.899	185.868	172.457	213.888	195.529
40S ribosomal protein S11	P62280;M0QZC5;M0R1H5;M0R1H6	9	4	18601.8	72.3103	1.14814	C	M	3.77326e-08	6.49011e-09	1.03699	PD	M	0.0759244	0.07156	1.07677	C	P	1.90709e-05	4.09979e-05	1.13937	C	D	4.81343e-08	3.46792e-07	10077.4	10834.8	10257.8	9242.65	9877.53	9739.55	9106.43	8839.41	9872.27	9760.87	10000.8	10374.9	9826.79	9617.28	10158.9	9795.85	9302.56	9622.91	9824.06	9836	10247.3	10807.2	10542.5	10145.2
Coiled-coil domain-containing protein 47	Q96A33;A0A087WYW6	11	4	56159.1	72.18	1.27869	M	D	2.97733e-09	6.71833e-10	1.16813	M	PD	0.000300391	0.00120799	1.07828	P	C	0.0137708	0.00909662	1.10295	C	D	0.00694126	0.00556508	805.961	870.249	791.599	766.781	826.206	762.696	832.671	802.445	807.665	807.364	583.272	661.126	645.405	625.548	734.824	626.033	607.553	629.558	569.269	631.399	843.469	726.83	759.351	756.156
60S ribosomal protein L12	P30050	9	6	17989.7	72.0984	1.23465	C	D	2.4647e-14	1.96551e-14	1.0609	M	PD	0.0514804	0.0542601	1.05378	C	P	0.00606135	0.00466799	1.23465	C	D	3.86535e-12	1.56381e-10	9158.96	8643.95	8845.47	8394.16	8486.76	8591.37	8816.11	8292.22	8652.5	8653.5	7693.78	7628.41	7750.4	7235.06	7687.54	7364.3	7321.7	7467.38	7459.86	7512.05	9357.8	8411.89	9012.79	9253.14
Androglobin	Q8N7X0;H0Y334;H0YBE5;F8W7W4;H0Y333	15	1	190797	71.8483	1.07907	P	D	0.067212	0.00333574	1.01402	M	PD	0.67291	0.35678	1.00497	P	C	0.815782	0.238112	1.07373	C	D	0.0245788	0.0160584	1738.89	1571.96	1598.59	1837.89	1600.94	1515.48	1752.07	1469.61	1887.08	1663.61	1592.97	1645.39	1661.32	1507.67	1630	1474.87	1449.36	1677.7	1564.65	1578.22	1826.72	1697.02	1656.85	1759.62
ATP-dependent RNA helicase DDX3Y	O15523;C9J8G5;C9J081	12	1	73610	71.7347	1.49947	C	M	0.298732	0.0133785	1.2753	PD	M	0.000268926	0.00112173	1.22407	C	P	0.74314	0.222934	1.13115	C	D	0.98936	0.309914	174.251	172.173	170.58	161.437	195.886	124.213	167.11	154.703	184.09	167.16	281.15	219.13	224.834	177.304	204.354	233.76	177.644	239.021	237.12	221.591	213.056	182.737	216.174	216.064
RNA-binding protein 14	Q96PK6;A0A0A0MSL8;A0A0A6YYI9;B8ZZ74;F8WDX3	13	4	69662.8	71.6055	1.08947	P	D	0.000235361	1.80316e-05	1.02642	PD	M	0.225301	0.161689	1.03268	P	C	0.111368	0.0504561	1.055	C	D	0.0274478	0.0175833	6725.24	7313.88	7281.05	7101.43	7424.56	7302.87	7207.27	7369.25	7396.7	7235.81	7023.62	6462.85	7276.05	7360.97	7386.81	6991.67	7118.51	7297.12	7062.95	7108.95	7992.27	7743.36	7674.28	8165.22
Calmodulin-like protein 5	Q9NZT1	9	1	15892.5	70.5602	1.1685	M	C	5.0916e-08	8.52778e-09	1.09172	M	PD	0.000680566	0.00225182	1.10773	P	C	0.0003826	0.000475063	1.03293	D	C	0.0676975	0.0382027	9619.36	9247.72	8806.3	8621.09	9153.11	9392.23	8761.23	8851.94	8777.77	9025.64	7631.19	8716.26	7947.67	7780.77	8269.46	7947.92	7576	7908.63	8028.52	7978.49	9560.29	8815.94	8601.1	8523.02
Ankyrin repeat domain-containing protein 12	Q6UB98;F5GYX2	12	1	237192	70.4587	1.36777	D	M	0.0595718	0.00297127	1.25915	PD	M	0.0298134	0.0355843	1.06087	C	P	0.626033	0.197421	1.12061	D	C	0.277571	0.117541	640.889	524.064	578.773	1337.93	646.978	813.886	629.085	592.872	626.458	710.104	873.318	886.259	684.389	1173.17	1150.99	1002.25	830.267	813.321	1327.39	971.262	811.12	666.957	1344.51	718.832
Ribosome-binding protein 1	A0A087WVV2;Q9P2E9;F8W7S5;A0A087WU26	14	3	103174	70.4442	1.07962	D	P	0.000786391	5.42108e-05	1.03641	PD	M	0.0578836	0.0593344	1.04042	C	P	0.120259	0.0538536	1.03767	D	C	0.0946689	0.0496908	1194.96	1207.26	1220.79	1171.45	1280.23	1237.5	1229.34	1299.41	1279.23	1235.57	1302.98	1333.33	1339.3	1311.78	1351.94	1293	1322.84	1338.94	1372.13	1329.58	1221.73	1245.62	1260.43	1200.71
Delta-1-pyrroline-5-carboxylate synthase	P54886	14	2	88043.8	70.051	1.11366	C	P	0.0446657	0.00226318	1.03826	M	PD	0.232817	0.165626	1.11366	C	P	0.0192986	0.0119973	1.08963	C	D	0.03858	0.0234305	794.232	762.961	762.306	639.38	774.269	771.327	711.94	660.401	716.987	732.645	750.554	737.398	703.588	665.461	765.255	705.77	629.159	770.094	692.822	713.345	817.671	728.156	760.67	708.845
Protein RCC2	Q9P258	14	2	56826	69.9635	1.07981	D	P	0.211721	0.00972381	1.03513	M	PD	0.382103	0.237617	1.01482	C	P	0.712923	0.216103	1.06404	D	C	0.157536	0.0753222	617.12	539.078	554.386	468.409	538.006	527.951	530.315	535.586	570.668	542.391	536.677	599.032	594.604	465.109	602.059	485.701	545.104	516.072	552.442	544.089	628.363	564.418	566.929	426.244
Heterogeneous nuclear ribonucleoprotein D-like	A0A087WUK2;O14979	10	3	40211.3	69.9534	1.21674	C	D	1.32561e-13	8.58464e-14	1.06664	M	PD	0.0203383	0.0265813	1.06181	C	P	0.00160306	0.00154448	1.21674	C	D	1.00474e-11	3.10844e-10	2551.87	2605.22	2528.42	2725.19	2568.27	2639.25	2748.93	2565.26	2702.61	2626.11	2262.94	2275.76	2351.04	2331.89	2253.7	2241.71	2257.34	2263.89	2413.6	2294.65	2718.11	2478.55	2626.53	2762.04
Myosin regulatory light chain 12A	J3QRS3;O14950;P19105;P24844;J3KTJ1	10	5	20514	69.9023	1.05969	C	M	0.00372675	0.000222771	1.02174	PD	M	0.147741	0.117025	1.0214	C	P	0.23733	0.0940379	1.05338	C	D	0.0186029	0.0126409	6084.65	6191.72	6053.65	5879.08	5970.88	5974.18	6003.76	5820.35	6025.87	6000.46	5941.37	6531.63	6284.43	5714.54	6157.46	5789.99	5785.86	6054.22	6068.53	6036.45	6361.3	6211.83	6235.26	6401.6
Calreticulin	P27797;K7EJB9;K7EL50	9	6	48312.7	69.6809	1.22533	M	C	0.0155839	0.000842554	1.03371	M	PD	0.62983	0.340874	1.1806	P	C	0.012618	0.00847986	1.19014	D	C	0.00749073	0.00595118	3313.94	2680.87	2244.71	2876.27	2621.45	2095.04	3053.07	2314.39	2073.16	2585.88	3002.52	2518.63	2413.62	2695.99	2417.75	2139.2	2820.77	2501.23	2094.86	2511.62	2810.68	2996.76	2222.41	2454.23
ATP synthase F(0) complex subunit B1_ mitochondrial	P24539;Q5QNZ2	9	1	28965.7	69.6106	1.39036	D	P	5.4157e-08	9.00612e-09	1.06872	PD	M	0.418501	0.254401	1.19886	C	P	0.00101859	0.00108532	1.15973	D	C	0.00176274	0.00183948	379.943	339.288	424.743	334.957	391.814	347.5	431.51	357.341	393.869	377.885	474.714	439.364	501.995	479.061	480.112	472.614	513.867	440.596	425.911	469.804	346.002	298.484	338.112	351.312
Cytosolic purine 5'-nucleotidase	P49902;A0A6Q8PHB5;A0A6Q8PHP0;Q5JUV4;A0A6Q8PFH2;A0A6Q8PG36;Q5JUV6;H0YHR8	12	3	65426.1	69.5158	1.13122	M	D	6.57604e-09	1.36455e-09	1.09556	M	PD	7.97903e-06	8.63196e-05	1.06163	P	C	0.00237477	0.00211671	1.00325	C	D	0.868475	0.283003	2075.65	2183.54	2212.72	2056.31	2101.22	2278.4	2042.7	2123.52	2104.23	2130.92	1917.92	1855.88	1825.83	1960.74	1853.35	1931.27	1865.14	1824.94	1918.58	1883.74	2017.37	2045.83	1985.75	2077.35
Sialic acid synthase	Q9NR45;Q5TBR1	9	1	40763.8	69.5046	1.31665	P	D	1.11022e-16	1.47004e-16	1.04601	M	PD	0.281498	0.190954	1.27985	P	C	6.3756e-10	1.09657e-08	1.02875	C	D	0.139153	0.0682707	6546.43	6409.61	6516.93	6663.1	6390.13	6535.13	6535.88	6633.29	6731.49	6551.33	5244.23	5904.83	5155.36	5371.35	5483.45	5339.78	5121.38	5705.95	5337.3	5407.07	7424.71	6779.56	6828.76	7346.87
Annexin A4	P09525;Q6P452;B4E1S2	11	3	36110.9	69.4795	1.19593	D	C	7.77156e-16	8.65691e-16	1.06326	PD	M	0.000260494	0.00110353	1.12355	P	C	1.97247e-08	1.4478e-07	1.19593	D	C	4.88509e-12	1.83519e-10	3788.9	3847.01	3685.92	3545.13	3725.27	3625.09	3631.22	3684.72	3619.89	3683.68	4157.03	4130.47	4054.87	4007.24	4058.64	3935.07	3978.33	4082.7	3946.19	4038.95	3707.42	3767.97	3922.43	3729.53
Junction plakoglobin	P14923;C9JK18;C9JKY1;C9J826;C9JTX4	14	2	82486.3	69.383	1.44936	M	D	4.60966e-06	5.20922e-07	1.26607	M	PD	0.00167865	0.00440251	1.24713	P	C	0.0066031	0.00494577	1.034	C	D	0.679351	0.235685	845.925	1012.52	1127.49	1238.21	1051.68	1366.06	1214.88	1241.6	1265.59	1151.55	661.823	817.882	744.775	781.423	810.445	752.441	735.807	881.471	964.654	794.525	1038.82	811.911	924.328	1125.55
Outer mitochondrial membrane protein porin 2 (Fragment)	A0A0A0MR02;P45880;Q5JSD1;Q5JSD2;A2A3S1	9	6	30861.4	69.3426	1.11915	D	M	0.000450949	3.25915e-05	1.08868	PD	M	0.00243831	0.00559081	1.02742	P	C	0.43232	0.150497	1.08659	D	C	8.11571e-06	2.51081e-05	5433.05	5982.64	5503.67	5307.68	5850.84	5346.46	5363.7	5492.38	5714.72	5555.01	6365.22	6400.53	6125.68	6226.75	6261.56	6091.96	6359.88	5954.25	6166.14	6216.89	5500.53	6691.92	5766.32	5247.47
Adenylyl cyclase-associated protein 1 (Fragment)	Q5T0R9	10	1	28862.9	68.9838	1.22598	C	P	4.31004e-06	4.90221e-07	1.09575	PD	M	0.0650624	0.0639351	1.22598	C	P	7.39023e-05	0.000123007	1.02545	C	D	0.602892	0.21672	594.978	521.191	517.378	510.841	514.962	515.949	490.314	476.644	512.787	517.227	792.517	597.73	643.961	636.721	574.891	557.218	633.372	548.74	569.924	617.23	582.488	523.316	537.148	513.96
5'-3' exoribonuclease 1	Q8IZH2;H7C5E4;C9JCZ8;F8WDA0	13	1	195647	68.851	1.49216	M	C	2.0538e-06	2.49792e-07	1.12057	M	PD	0.0258246	0.0318412	1.26761	P	C	0.00546482	0.00425088	1.39561	D	C	0.000272014	0.000437503	549.93	476.87	435.396	539.344	454.683	499.963	545.756	524.604	504.455	503.444	548.547	450.757	400.4	551.487	418.587	420.506	549.586	453.534	444.395	470.867	410.575	454.996	357.882	387.029
Adenomatous polyposis coli protein (Fragment)	E9PFT7;A0A2Q2SV78;E7EMH9;R4GMU6;H3BNH8	14	1	147171	68.7221	2.39826	M	D	1.49452e-08	2.84231e-09	1.56486	M	PD	0.00269648	0.00594532	1.87926	P	C	0.00031993	0.000408095	1.09891	C	D	0.521191	0.193448	208.889	183.14	201.662	181.437	166.969	185.248	187.208	133.372	167.211	179.459	71.0349	105.16	66.6001	97.4749	95.8113	69.6676	43.8346	79.9569	43.9205	74.8289	217.188	112.003	127.609	227.305
GRB10-interacting GYF protein 2	I1E4Y6;Q6Y7W6;C9JHW1;E7ESB6;C9J0V6;C9JHT0;C9JPV7;C9JRZ2;C9JXQ0;F8WCD5;C9IYH5;C9JH78;C9JW88	13	1	152984	68.5282	1.06445	C	M	0.259642	0.0117858	1.00503	PD	M	0.874666	0.430835	1.05643	C	P	0.198403	0.0810067	1.06182	C	D	0.0818183	0.0445923	1144.24	1050.06	1085.84	1014.83	964.385	1021.22	926.528	956.502	998.902	1018.06	1084.04	1025.35	1104.66	984.55	958.475	995.151	1026.49	1012.45	994.04	1020.58	1154.6	974.008	993.796	1095.48
Tudor domain-containing protein 6	O60522	11	1	239996	68.4189	1.35066	M	C	0.00214998	0.000134593	1.14821	M	PD	0.0190639	0.025338	1.2045	P	C	0.054104	0.0277625	1.14812	D	C	0.0644932	0.0368692	611.419	645.555	596.384	623.564	630.546	520.919	692.125	682.606	761.927	640.56	558.563	405.872	600.457	558.848	546.654	584.22	572.326	507.332	566.295	544.507	442.757	648.992	548.974	411.102
Phosphoglycerate mutase 1	P18669	9	2	28918	68.2504	1.05768	D	C	0.0128755	0.000706464	1.00513	M	PD	0.729151	0.377912	1.00451	P	C	0.842454	0.243146	1.05768	D	C	0.0107493	0.00804818	11749.2	11773.9	11678.3	11488.1	11574	12184.9	11764.3	11260.9	11908.9	11709.2	12017.7	12314.2	12033.7	11568.5	12658.7	11720.1	11457.7	11471.7	12305.3	11949.7	11998.1	11538.9	11753.8	11743.6
Keratin_ type I cytoskeletal 24	Q2M2I5	11	1	55600.7	68.2109	1.17179	P	C	0.462415	0.0201433	1.03002	M	PD	0.691062	0.362726	1.17179	P	C	0.290211	0.110029	1.0088	D	C	0.545943	0.200653	82.0945	68.7411	66.5375	73.7513	58.4166	106.847	78.3642	55.518	71.005	73.475	51.3682	77.2668	56.3276	86.7771	56.1428	67.0549	69.1587	78.3375	51.5841	66.002	115.223	84.7829	85.0434	76.38
Serine/arginine-rich splicing factor 1	J3KTL2;Q07955;J3KSR8;J3KSW7;J3QQV5	11	2	28443.3	68.152	1.3051	M	D	0.00246714	0.000152543	1.16591	M	PD	0.0472031	0.0505675	1.19637	P	C	0.022931	0.0137759	1.03544	C	D	0.711148	0.243345	5000.43	3299.53	3266.69	3059.16	2791.92	2819.38	2890.05	2906.5	2632.95	3185.18	2987.85	2668.03	2668.47	2008.17	2567.37	2168.45	2266.93	2411.7	2218.12	2440.57	3977.18	3244.96	3229.02	2990.96
Lactoylglutathione lyase	Q04760	7	3	21005.9	68.15	1.04936	P	C	0.254392	0.0115625	1.00217	PD	M	0.952016	0.452727	1.04936	P	C	0.148439	0.0638812	1.00618	D	C	0.738801	0.249721	2897.86	2932.13	2961.3	2651.11	2778.85	2904.03	2827.67	2769.39	2646.05	2818.71	2722.95	2902.91	2829.98	2705.89	2785.56	2698.54	2642.61	2775.24	2825.84	2765.5	3168.43	2647.6	3093.45	3042.7
Guanine nucleotide-binding protein G(i) subunit alpha-3	P08754;A0A1W2PP38	10	1	41102.5	68.0025	1.18271	M	D	0.116819	0.00559974	1.18267	M	PD	0.0176307	0.0240863	1.02077	C	P	0.772598	0.228896	1.02084	C	D	0.87034	0.283435	472.772	273.883	404.986	305.818	320.759	300.24	315.639	290.71	335.437	335.583	311.461	302.503	288.26	255.472	311.68	310.963	256.737	262.895	253.692	283.74	428.232	290.237	285.091	224.026
Rho GTPase-activating protein 35	Q9NRY4	14	2	172054	67.9993	1.31246	M	C	0.00020888	1.636e-05	1.10797	M	PD	0.0204949	0.0266969	1.17419	P	C	0.0161573	0.0104066	1.19494	D	C	0.010218	0.00774115	1123.68	993.045	923.827	1075.12	1038.04	921.894	1082.34	1086.26	922.293	1018.5	1008.26	876.231	796.024	1112.13	868.255	833.879	1091.58	912.379	846.959	927.299	802.777	982.33	771.716	881.71
Rab GTPase-binding effector protein 1	Q15276;A0A087WZZ3	14	1	99689.8	67.9243	1.68883	C	M	6.01547e-06	6.64801e-07	1.42503	PD	M	0.000807905	0.00259647	1.42566	C	P	0.00626897	0.00478818	1.01402	C	D	0.931053	0.295942	51.3289	86.5371	70.6329	78.5739	66.9793	73.3454	52.3233	108.782	65.5129	72.6685	114.349	96.078	121.605	101.167	125.892	150.267	137.03	124.304	118.553	121.027	83.1319	111.562	71.0696	90.6164
Nuclear receptor corepressor 2 (Fragment)	C9JQE8;C9J330	14	1	160852	67.92	1.38523	C	M	0.00879094	0.000496317	1.25189	PD	M	0.0290308	0.0348092	1.21906	C	P	0.105047	0.0482036	1.01299	C	D	0.985838	0.309251	107.003	172	200.514	147.347	146.84	101.12	150.838	104.217	143.679	141.507	164.942	213.258	262.782	176.905	187.564	172.45	193.79	198.519	171.342	193.506	219.536	176.677	154.911	202.535
ADP-ribosylation factor 4	P18085;C9JPM4;C9JAK5;U3KQF2	7	2	20624.9	67.9042	1.14677	P	C	9.36506e-06	9.8829e-07	1.01207	M	PD	0.665916	0.354123	1.14677	P	C	1.1587e-06	3.98581e-06	1.08877	D	C	0.00014567	0.000266948	1863.79	1933.2	1734.05	2080.77	1774.25	1705.77	1904.13	1825.09	1598.17	1824.36	1663.89	1805.83	1729.68	1733.94	1853.16	1759.9	1742.6	1826.89	1686.58	1755.83	1863.43	1860.76	1731.03	1905.82
Liprin-beta-1	Q86W92;H0YFE4;A0A0A0MTP2	15	3	114595	67.8908	1.31572	M	D	2.97705e-05	2.8386e-06	1.24654	M	PD	6.92181e-05	0.000424055	1.03462	P	C	0.531044	0.175236	1.07383	C	D	0.11468	0.0583314	915.369	932.654	789.604	664.531	873.118	752.198	794.449	792.168	745.63	806.636	647.075	700.991	637.47	549.747	684.693	583.945	529.712	596.424	587.615	613.075	800.39	737.455	740.27	667.951
Coiled-coil domain-containing protein 180	A0A6E1Y6F7;Q9P1Z9	12	1	194106	67.8696	1.24249	C	D	6.64529e-06	7.25267e-07	1.0218	M	PD	0.571841	0.320074	1.0805	C	P	0.018515	0.0116505	1.24249	C	D	5.88766e-06	1.91146e-05	1230.51	1000.17	1184.94	1193.47	1155.8	1247.49	1038.56	1016.06	1022.65	1121.07	1146.98	950.505	959.887	1103.01	1003.98	1028.58	898.156	1074.93	1019.76	1020.64	1114.93	1241.38	1223.63	1208.87
Cytoskeleton-associated protein 5	Q14008;E9PQH5;H0YCF6;H0YEK7	16	1	227206	67.4458	1.06916	M	P	0.405412	0.017916	1.0431	M	PD	0.302884	0.200096	1.05011	C	P	0.330666	0.122943	1.00013	C	D	0.995353	0.310865	1026.17	1195.77	1215.12	1022.49	1051.54	1174.47	1031.11	1189.58	1125.46	1114.64	1105.54	1142.1	1239.59	1065.74	1037.78	1027.49	1100.86	1019.06	1113.51	1094.63	843.233	1300.25	1155.72	834.796
Proteasome subunit alpha type-1	P25786;B4DEV8;F5GX11	8	2	29840.8	67.3802	1.07741	P	D	5.12245e-05	4.6028e-06	1.02147	M	PD	0.214047	0.155694	1.03262	P	C	0.0368662	0.0203327	1.04338	C	D	0.00579858	0.00482549	4804.56	5056.98	5114.53	4653.27	4692.75	4905.88	4690.63	4771.39	5036.84	4858.54	4449.05	4703.76	4642.67	4542.21	4600.22	4496.1	4676.2	4511.74	4590.55	4579.17	5097.67	4910.52	4886.94	5064.97
Intersectin-1	Q15811;F8W7U0;A8CTZ0;C9JQZ7;D6PAW0;H0Y3G5;Q6J334	15	3	196277	67.2419	1.31158	M	D	1.28143e-08	2.49796e-09	1.27485	M	PD	2.34042e-08	1.74174e-06	1.04307	C	P	0.240613	0.0948531	1.10317	C	D	0.00291767	0.00275004	1279.35	1154.24	1103.53	1048.65	1088.84	1117.09	1047.81	1061.82	1064.09	1107.27	843.158	885.963	892.018	837.406	884.347	856.264	738.991	806.615	853.261	844.225	904.605	958.575	977.717	785.068
Protein transport protein SEC23	F5H365;Q15436;G3V1W4;G3V2R6;G3V3G5;G3V4V1;G3V4Q2;G3V5X8;G3V5K1	12	1	83881.8	67.2388	1.46976	M	P	0.191221	0.00886936	1.24101	M	PD	0.201426	0.148452	1.0573	C	P	0.995311	0.274144	1.29449	D	C	0.225677	0.0992413	94.3348	37.7751	28.3082	26.9582	37.5854	28.1266	50.1319	47.0299	54.4707	44.969	32.6725	81.294	30.5702	27.1547	47.1763	14.5898	49.9198	54.7469	38.756	41.8756	68.3333	38.56	21.7437	38.9323
Mis18-binding protein 1	Q6P0N0;G5E9K5;H7C1S6	12	1	129998	67.21	1.26281	M	C	0.19776	0.00913042	1.09805	M	PD	0.18024	0.136034	1.09159	P	C	0.391058	0.139479	1.2085	D	C	0.206358	0.0928419	295.974	224.427	259.236	224.583	231.683	244.504	224.08	177.031	191.835	230.373	268.795	208.929	256.881	195.528	261.198	145.532	205.202	235.522	206.605	220.466	235.099	204.244	255.174	185.244
Dedicator of cytokinesis protein 11 (Fragment)	A0A0J9YW64;A6NIW2;Q5JSL3	14	4	220583	67.1719	1.09963	P	D	2.57631e-09	5.94729e-10	1.00726	M	PD	0.649188	0.348061	1.00315	P	C	0.820703	0.238651	1.09618	C	D	1.67905e-06	7.20478e-06	8099.68	7908.1	7873.44	7761.5	7979.63	7899.66	7830.36	7896.8	8052.24	7922.38	7494.49	7630.3	7552.02	7254.89	7721.23	7531.36	7269.9	7398.13	7576.06	7492.04	8545.74	8097.6	8184.4	8441.44
60S ribosomal protein L6	Q02878;F8VZ45;U3KQR5;F8VR69;F8VU16;F8VWR1;F8VZA3	8	2	32785	67.0748	1.37685	P	D	2.82663e-13	1.74004e-13	1.002	M	PD	0.830054	0.414063	1.12017	P	C	3.75826e-05	7.00914e-05	1.22914	C	D	3.32805e-09	3.57216e-08	3793.1	3688.5	3556.46	4170.88	3745.77	3602.12	3524.64	3443.4	3165.12	3632.22	3067.24	3178.01	3046.71	2969.15	3178.6	2875.96	2965.13	3109.02	3062.19	3050.22	4501.34	4206.47	4106.5	4088.99
Histone deacetylase 2	Q92769;Q13547;Q5TEE2;E5RFI6;E5RFP9;E5RG37;E5RGV4;E5RH52;E5RHE7;E5RJ04;H3BM24;E5RK19	10	2	55934.6	66.9871	1.17832	M	D	0.0002583	1.95753e-05	1.12492	M	PD	0.00200221	0.00487602	1.0197	P	C	0.529185	0.174783	1.07379	C	D	0.0170606	0.0117909	816.892	744.822	648.23	701.007	698.981	618.179	685.035	660.877	657.397	692.38	659.727	589.353	617.167	600.502	574.762	611.996	566.631	514.631	553.613	587.598	648.806	715.935	642.954	578.03
Protein S100-A11	P31949	8	3	11854.5	66.7703	1.12098	D	C	0.000929954	6.2933e-05	1.06164	PD	M	0.0338502	0.0394025	1.02226	P	C	0.512058	0.170827	1.12098	D	C	0.00205405	0.00206956	30675.4	27762.8	27983.2	28959.1	28753.2	30017.3	27310.6	27769.9	28762.6	28666	31698.5	31729.6	30910.8	32522.1	33161.7	32797.1	29923.5	29662.9	34106.2	31834.7	29990.9	28429.1	32515.7	27867.7
Ras-related protein Rab-2A	P61019;A0A3B3ITL1;Q8WUD1;H0YD31;E9PE37;H7C125;H0YDL5	9	2	23716.7	66.6099	1.12248	P	C	6.46871e-08	1.05571e-08	1.00941	M	PD	0.655374	0.350325	1.12248	P	C	1.18291e-05	2.76044e-05	1.00073	D	C	0.938326	0.29765	3756.6	3852.52	3634.53	3427.27	3655.32	3513.02	3439.53	3608.39	3635.6	3613.64	3445.7	3480.08	3415.59	3390.76	3439.43	3294.85	3218.32	3322.23	3364.87	3374.65	3977.09	3683.53	3792.2	3833.38
Galectin-3	P17931	8	3	26209.4	66.5203	1.0537	D	M	0.000734063	5.10044e-05	1.03132	PD	M	0.0250437	0.0312522	1.02202	C	P	0.167273	0.070425	1.02187	D	C	0.0854053	0.0459286	10844	11017.5	10639.1	10823.9	10751.5	10667.4	10739.7	10853	10918.5	10806.1	11253.7	11648.4	11346.9	10909.7	11750.6	11224	11394.9	11586.3	11362.8	11386.4	11574.1	10744.3	10802.2	11291.8
C-Jun-amino-terminal kinase-interacting protein 4	O60271;A0A087X2D8;H0YBE9;D6RHI8	15	1	147004	66.492	3.54616	D	P	0.0198666	0.00105062	1.61613	PD	M	0.196059	0.145179	1.04159	C	P	0.386483	0.138339	3.40455	D	C	0.001233	0.0013916	0	0	35.1555	10.3828	0	49.2492	5.30943	17.4357	46.4278	18.2178	31.821	12.5353	40.9952	83.179	31.8035	42.7514	76.8856	72.9429	20.4762	45.9322	14.3003	0	0	5.52902
Lysine-specific demethylase 5D	Q9BY66;E9PFH2;C9JGA3	15	1	176868	66.3873	1.51482	C	P	0.147862	0.00699698	1.12216	M	PD	0.400449	0.245746	1.51482	C	P	0.0488884	0.0256715	1.41343	C	D	0.105957	0.0544337	71.854	25.5098	58.8852	36.1648	34.3746	60.5002	54.3754	38.0941	39.5257	46.5871	49.2419	40.9867	41.509	22.1309	24.6233	44.897	71.8027	39.4299	51.9554	42.953	37.3951	42.9021	28.9882	39.508
RNA-binding protein EWS	Q01844;B0QYK0;A0A0D9SFL3;C9JGE3;H7BY36	11	5	68763.5	66.322	1.07933	M	D	2.39612e-06	2.88426e-07	1.05591	M	PD	0.000169448	0.000805314	1.00751	P	C	0.620447	0.196271	1.03658	C	D	0.000407719	0.000582707	2492.35	2505.74	2556.04	2421.87	2508.42	2526.18	2513.67	2573.86	2588.48	2520.73	2317.84	2347.59	2322.16	2376.39	2294.94	2336.11	2370.17	2343.58	2310.38	2335.46	2579.65	2385.87	2407.81	2536.29
Keratin_ type I cytoskeletal 9	P35527;K7EQQ3	11	2	62292.5	66.2172	1.36024	M	D	3.58957e-08	6.21989e-09	1.27408	M	PD	9.24976e-06	9.54397e-05	1.13401	P	C	0.00153061	0.00150273	1.00109	C	D	0.974343	0.306304	594.228	835.279	693.972	647.757	764.035	725.566	607.051	900.382	660.1	714.263	519.022	543.269	505.919	528.671	512.775	491.791	538.08	553.772	532.613	525.101	584.542	641.181	568.993	594.195
Basic leucine zipper and W2 domain-containing protein 1	Q7L1Q6;C9IZ80;C9JFN4;H0Y503;C9J188;C9JWF5	12	1	48214.4	66.1967	1.06458	P	D	0.192695	0.00892591	1.01701	M	PD	0.526045	0.300664	1.01747	P	C	0.636827	0.19914	1.0463	C	D	0.0688	0.0387832	752.549	672.935	653.051	732.155	654.692	722.828	678.58	653.911	751.163	696.874	653.079	626.268	694.175	711.534	634.801	654.74	671.081	675.556	652.804	663.782	744.064	633.46	699.783	751.546
Protein arginine N-methyltransferase 8	Q9NR22	13	4	45861.5	66.0278	1.40664	M	D	2.19406e-09	5.20178e-10	1.23631	M	PD	0.000444412	0.00156969	1.19353	P	C	0.000219294	0.000302185	1.0687	C	D	0.177564	0.0827907	937.665	932.401	1022.62	988.638	936.071	969.152	968.298	1094.04	1159.96	1000.98	610.787	724.578	656.152	749.625	724.559	750.507	618.837	866.347	703.142	711.615	931.26	882.863	810.373	936.803
Isochorismatase domain-containing protein 1	Q96CN7;D6RGE2	8	4	32521.9	66.0085	1.34407	M	C	2.79761e-11	1.00681e-11	1.09271	M	PD	0.000765783	0.00251258	1.19183	P	C	9.4138e-06	2.32533e-05	1.26823	D	C	4.98774e-06	1.66029e-05	4866.51	4546.91	4594.43	4777.3	4530.4	4560.83	4889.07	4531.87	4404.5	4633.53	4769.71	4049.76	4335.4	4803.16	4057.23	4278.15	4823.05	4107.94	4124.43	4372.09	4228.84	4201.61	4013.68	3968.73
ELKS/Rab6-interacting/CAST family member 1	G8JLD3;Q8IUD2;X6RLX0;X6RM00;K7EPD6;K7EIZ7;K7EKH8;K7EPP6	13	2	124991	65.9972	1.17934	D	M	1.41474e-06	1.78565e-07	1.12674	PD	M	0.000319022	0.00125607	1.0908	C	P	0.0062489	0.00478071	1.00653	D	C	0.793866	0.264257	3263.73	2935.9	2970.43	3176.35	2900.48	3107.76	2686.91	2713	2930.75	2965.04	3597.41	3422.52	3573.37	3624.57	3682.15	3563.4	3197.87	3230.68	3578.99	3496.77	3320.13	3233.32	3595.72	3094.42
Glutamate dehydrogenase 1_ mitochondrial	P00367	13	1	61740.1	65.9192	1.69415	C	M	3.91438e-07	5.52716e-08	1.16218	PD	M	0.00531053	0.0098682	1.61594	C	P	0.000273496	0.000360816	1.32775	C	D	0.0220947	0.0145986	470.122	497.687	459.219	549.885	460.619	489.193	526.851	485.338	483.205	491.347	556.507	783.363	553.411	579.273	655.467	611.961	631.386	641.41	629.675	626.939	569.462	471.381	500.016	558.773
60S ribosomal protein L7a	P62424;Q5T8U3;Q5T8U2	8	3	30166.7	65.8234	1.19113	C	D	1.11022e-14	9.50149e-15	1.02938	M	PD	0.310559	0.203485	1.00092	C	P	0.961633	0.267406	1.19113	C	D	3.99241e-09	4.1172e-08	11220.5	11526	11400.5	11327.5	11153.7	11509.5	11007.8	11614.8	11163.5	11324.9	9756.96	10156.4	9735.02	10724.2	10018.8	9898.34	10211.9	10060.3	9861.33	10047	11769.3	11967.4	11708	12340.5
Ras-related protein Rab-10	P61026	9	3	22769.1	65.7394	1.35102	P	C	0	0	1.04901	M	PD	0.255899	0.177885	1.35102	P	C	3.31957e-13	1.4914e-11	1.0263	D	C	0.0911886	0.0483232	2915.68	3159.47	2950.46	2899.93	2924.29	2842.15	2871.13	2972.49	2943.34	2942.1	2480.48	2432.42	2335.09	2512.04	2546.79	2298.12	2407.7	2386.77	2394.63	2421.56	3105.81	3349.13	3116.34	3107.03
40S ribosomal protein S5 (Fragment)	M0R0F0;P46782;M0R0R2;M0QZN2	9	3	22562	65.6778	1.15203	C	D	1.36151e-08	2.63941e-09	1.03663	M	PD	0.125456	0.103395	1.03021	C	P	0.170652	0.0717825	1.15203	C	D	7.04977e-08	4.87864e-07	7516.52	7743.26	7745.59	7266.9	7617.64	7762.77	7515.1	7324.66	7541.76	7559.36	6957.15	7278.58	6863.95	6811.67	6881.33	6912.02	6640.05	6913.53	6708.06	6885.15	8504.34	7631.96	7793.15	7981.78
Homeobox protein cut-like 2	O14529	12	1	162190	65.3743	2.1535	P	D	1.16508e-09	2.96238e-10	1.23269	M	PD	0.0801832	0.0741481	2.08898	P	C	7.66296e-06	1.97698e-05	1.03089	C	D	0.903064	0.290393	207.616	214.387	146.102	186.522	233.274	291.165	236.595	175.828	205.327	210.757	113.375	92.0955	107.565	113.936	128.867	138.581	103.703	74.6215	103.162	108.434	268.699	281.684	206.353	234.189
Erlin-2 (Fragment)	E5RHW4;O94905;E5RJ09	9	2	37953.6	65.3358	1.61887	D	C	0.0319647	0.00165183	1.03325	PD	M	0.961154	0.45514	1.14004	P	C	0.46125	0.157962	1.61887	D	C	0.0101593	0.00772137	647.002	546.767	360.203	666.217	513.465	319.06	561.439	508.943	307.195	492.255	878.97	443.938	433.208	936.232	431.981	442.505	964.488	412.618	428.122	596.896	317.952	653.39	363.928	325.417
Serine/threonine-protein kinase WNK2	Q9Y3S1;F8W9F9;H0Y7T5;H0Y7R3;H0Y493;H0Y7J9;A6PVV2;E9PCD1	15	2	244444	65.1985	1.32692	M	D	0.000883313	6.04175e-05	1.16289	M	PD	0.040137	0.0448978	1.01837	P	C	0.74846	0.224015	1.25897	C	D	0.0052347	0.00442227	262.426	246.575	311.933	295.413	287.288	324.025	251.998	201.367	229.882	267.878	183.485	238.75	236.772	181.328	235.911	206.014	165.612	161.116	207.935	201.88	295.673	258.834	302.605	275.587
Phosphatidylinositol 4-kinase alpha	P42356;A4QPH2;A8MTF1;C9JLI1	14	6	239397	65.1143	1.16119	M	C	0.00175269	0.000111716	1.09137	M	PD	0.00733704	0.0123998	1.07758	P	C	0.0379514	0.0207586	1.05039	D	C	0.265543	0.113085	1417.73	1265.19	1294.85	1398.7	1379.99	1276.54	1386.43	1317.99	1198.85	1326.25	1268.23	1184.59	1118.13	1328.62	1066.43	1073.97	1402.79	1244.75	1109.73	1199.69	1266.28	1300.97	1095.35	1179.13
Histone H2A.J	Q9BTM1;A0A0U1RR32;A0A0U1RRH7;P04908;P0C0S8;P20671;Q16777;Q6FI13;Q7L7L0;Q93077;Q96KK5;Q99878;H0YFX9;A0A3B3IS11	8	4	14019.4	65.0813	1.16666	M	D	0.0011258	7.51458e-05	1.10249	M	PD	0.019752	0.0259883	1.06957	P	C	0.0375044	0.0205704	1.04379	C	D	0.23674	0.103072	64351	69405.9	63651.8	53519	71012.8	63121.8	58485.8	65865.9	62247.5	63518	62635.8	49487.8	57199	58481.5	48481.3	52990.9	58514.1	46350.7	55857.4	54444.3	59658.2	66775.6	63374.4	53378.4
Far upstream element-binding protein 3	Q96I24	12	4	61982.7	64.8059	1.22351	C	P	0.000130148	1.06574e-05	1.01275	M	PD	0.755975	0.388222	1.22351	C	P	0.000177297	0.000253335	1.06652	C	D	0.095433	0.050042	874.624	733.353	898.768	777.599	759.411	864.281	750.463	656.154	821.357	792.89	839.522	835.907	864.945	835.066	898.169	811.395	753.629	830.809	859.775	836.58	785.489	731.348	823.126	793.349
Protein FAM83H	Q6ZRV2;A0A494C1T9;J3KPS2	14	1	127636	64.5842	2.04396	C	M	2.25832e-10	6.49518e-11	1.82151	PD	M	1.52118e-08	1.49109e-06	1.22416	C	P	0.0219917	0.0133324	1.03579	C	D	0.670656	0.234213	314.786	211.316	306.289	228.515	169.097	215.617	233.59	310.122	236.017	247.261	580.508	422.774	496.098	450.049	473.344	513.132	451.365	468.198	535.904	487.93	470.476	526.287	516.06	343.521
Adipocyte plasma membrane-associated protein	Q9HDC9;H0Y512	13	1	46651.5	64.4663	1.17184	M	D	0.00207741	0.000130633	1.14545	M	PD	0.00174172	0.00447806	1.03284	P	C	0.257393	0.100108	1.0128	C	D	0.706662	0.242283	672.661	761.392	781.396	668.559	632.839	661.316	591.166	689.625	628.054	676.334	637.871	688.463	666.689	513.425	606.321	539.172	525.914	534.36	482.203	577.158	556.742	646.471	604.698	573.516
Calcium-activated neutral proteinase small subunit	A0A0C4DGQ5;K7ELJ7;P04632;A0A075B7C0;K7EIV0;K7EKD8;U3KQE2;K7EM73;U3KPR7;K7ES78;S4R3F9	9	1	34071.3	64.4505	3.40424	D	C	0.000107814	9.00725e-06	1.12589	M	PD	0.455765	0.269735	1.77833	P	C	0.0170479	0.0109046	3.40424	D	C	0.00282506	0.00268682	1025.41	757.932	453.908	1381.09	796.436	444.131	1322.95	747.831	336.194	807.321	1472.37	647.046	607.475	1601.76	590.511	619.043	1672.13	697.667	570.092	942.011	437.064	737.461	274.404	394.029
Vesicle-associated membrane protein-associated protein B/C	O95292;E5RK64	8	3	27456.6	64.1684	1.07591	C	D	0.0058342	0.000337533	1.01571	PD	M	0.448526	0.267266	1.03813	C	P	0.144493	0.0626607	1.07591	C	D	0.00625833	0.00515104	7086.67	7391.8	7146.08	6921.86	6927.32	7140.36	6974.73	6905.09	7208.14	7078	6864.85	7273.18	7027.04	6690.38	7503.71	7215.76	6881.22	6551.45	7538.62	7060.69	8085.7	6971.56	7230.61	7746.71
Acyl-CoA-binding protein	A0A0A0MTI5;B8ZWD1;P07108	6	2	16072.7	64.078	1.11357	D	C	0.00170128	0.000108834	1.05098	PD	M	0.0426016	0.04692	1.08575	P	C	0.00269859	0.00233802	1.11357	D	C	0.00332563	0.00304182	14648.6	13924.9	13843	13200.4	13710.5	14477.2	13362.2	13260.4	13151.1	13730.9	15345.8	16140.3	15204.3	12983.5	15790.1	14094.3	13199.1	14431	14333	14613.5	15637.7	13906.6	14256.4	14544.6
Transformer-2 protein homolog beta	P62995;H7BXF3	9	1	33779.8	63.8512	1.41511	D	M	2.6259e-12	1.27088e-12	1.22077	PD	M	0.00881993	0.0143196	1.35709	C	P	1.12293e-06	3.95172e-06	1.01591	D	C	0.616594	0.21991	866.79	940.572	835.01	945.055	749.321	878.415	912.67	935.392	953.302	890.725	1229.09	1132.78	1142.1	1371.75	1250.65	1333	1290.17	1282.33	1312.39	1260.47	804.943	1152.2	935.434	901.4
Signal-induced proliferation-associated 1-like protein 1	O43166;F5GYF8;H0YJY2	15	4	201226	63.8451	1.06426	C	P	0.0241175	0.00126684	1.01636	M	PD	0.278188	0.189054	1.06426	C	P	0.0202032	0.0124927	1.04856	C	D	0.0399453	0.0241204	1669.53	1660.22	1722.2	1582.09	1662.91	1624.49	1702.54	1617.35	1686.68	1658.67	1667.27	1722.31	1568.23	1594.46	1702.77	1610.52	1684.99	1642.44	1603.92	1644.1	1671	1599.26	1564.37	1735.72
Unconventional myosin-Ih	Q8N1T3;A0A140TA25;S4R387	14	1	120120	63.6994	1.18899	C	D	8.57165e-05	7.37173e-06	1.13049	M	PD	0.000206338	0.000940727	1.15566	C	P	0.00562512	0.00436096	1.18899	C	D	0.000384693	0.000561191	563.228	549.748	534.646	469.062	537.553	520.984	490.741	505.819	499.701	519.053	506.658	462.243	470.759	422.579	462.149	434.826	439.558	439.285	435.459	452.613	472.194	533.327	487.466	429.656
High mobility group protein B3	O15347;E7EQU1;E7ES08;E9PES6	10	1	23151.1	63.6984	1.02978	M	P	0.566857	0.024212	1.02603	M	PD	0.201891	0.148655	1.02942	C	P	0.275449	0.105193	1.02193	C	D	0.45221	0.173659	8148.24	8796.86	8707.07	7608.84	7813.41	7921.13	8792.47	7806.29	8464.16	8228.72	7513.44	8450.17	8407.81	7609.21	8549.75	8238.39	7641.09	7980.73	8052.69	8049.25	8143.5	8225.43	8083.04	8002.27
Phosphate carrier protein_ mitochondrial	Q00325	10	1	40551.2	63.691	1.42009	C	M	3.1296e-08	5.54612e-09	1.23346	PD	M	2.69448e-05	0.000215606	1.19422	C	P	7.66531e-05	0.000126229	1.11136	C	D	0.025567	0.01656	229.548	211.293	199.382	190.928	244.691	203.815	192.296	244.614	238.794	217.262	270.99	333.253	271.416	274.912	253.379	306.859	228.574	257.557	301.609	277.617	289.973	271.502	243.158	260.938
60S ribosomal protein L17 (Fragment)	A0A087WXM6;A0A0A0MRF8;A0A0A6YYL6;J3KRX5;J3QLC8;J3QQT2;P18621;A0A087WWH0;J3KRB3;J3QS96;A0A087WY81	5	2	19813.9	63.6323	1.25741	C	D	1.10308e-07	1.72793e-08	1.04403	M	PD	0.247807	0.173455	1.06143	C	P	0.0706957	0.0346673	1.25741	C	D	2.34889e-07	1.31423e-06	2765.63	2678.11	2456.01	2217.54	2301.48	2325.11	2396.58	2217.86	2567.59	2436.21	2251.88	2079.32	2198.74	2067.45	2124.18	2104.51	2252.33	2054.58	2093.37	2136.26	2848.45	2621.14	2578.97	2471.16
Polyadenylate-binding protein 5	Q96DU9	11	1	43672.9	63.5858	1.1964	C	D	4.54816e-06	5.15633e-07	1.04635	M	PD	0.127212	0.104167	1.11527	C	P	0.00168509	0.00160569	1.1964	C	D	1.66947e-09	2.25139e-08	1687.84	1630.68	1565.43	1764.45	1596.4	1412.7	1471.38	1603.94	1540.41	1585.92	1401.58	1462	1526.04	1531.04	1451.48	1526.87	1437.64	1439.24	1386.28	1462.47	1615.49	1493.14	1488.58	1674.89
Nucleolar transcription factor 1	P17480;E9PKP7;E9PMM2	12	1	89748.3	63.5529	1.07083	P	D	0.00106238	7.14807e-05	1.00408	M	PD	0.784445	0.398407	1.0045	P	C	0.786828	0.23126	1.06603	C	D	0.00491163	0.00420721	9219.97	9501.28	9674.89	9364.94	9585.91	9773.15	9802.55	10027.4	10185.9	9681.78	8908.99	9623.83	9232.38	9331.61	9146.78	9503.16	9232.37	9616.56	9218.2	9312.65	10172	9636.95	9998.58	10200.5
Polypyrimidine tract-binding protein 3	O95758;X6R242	9	1	59974.8	63.2469	1.16044	C	P	0.018831	0.00100342	1.07142	M	PD	0.0583891	0.0594639	1.16044	C	P	0.0237907	0.0141641	1.12656	C	D	0.0290859	0.0183643	771.465	751.578	785.102	680.595	762.875	736.878	671.604	750.394	774.281	742.752	731.36	726.78	800.048	703.945	691.055	663.844	702.895	621.036	690.661	703.514	727.968	749.048	767.365	503.646
Guanine nucleotide-binding protein G(I)/G(S)/G(T) subunit beta-1	P62873;B3KVK2;F6UT28;F6X3N5;B1AKQ8	10	1	38175.4	63.2298	1.21938	M	P	0.00224942	0.000140318	1.19855	M	PD	0.000358107	0.00135992	1.19927	C	P	0.0148158	0.00964971	1.159	C	D	0.0343127	0.0211317	540.765	454.382	525.252	439.377	506.856	468.829	439.389	436.207	381.087	465.794	386.01	477.466	408.41	353.294	422.559	360.459	394.09	403.005	352.119	395.268	384.757	355.203	426.817	350.879
Guanine nucleotide-binding protein subunit alpha-13	Q14344	11	2	44391.8	62.7976	1.12068	P	C	0.410279	0.0181197	1.0442	PD	M	0.425285	0.257925	1.12068	P	C	0.175608	0.0734679	1.0581	D	C	0.369407	0.147971	926.461	845.323	863.232	700.51	933.917	835.815	983.239	1115.74	882.19	898.492	897.531	1037.1	925.601	761.646	941.14	859.616	1026.06	943.445	809.168	911.256	975.862	845.02	760.706	978.195
Vacuolar protein sorting-associated protein 35	Q96QK1;A0A3B3ITD4;I3L4S0;A0A1W2PP10	13	3	92505.6	62.7961	1.08383	P	D	0.000249807	1.89726e-05	1.00559	PD	M	0.802287	0.404327	1.04964	P	C	0.0187432	0.0117415	1.03257	C	D	0.0884694	0.0471903	2558.2	2557.58	2583.36	2594.21	2624.29	2722.23	2613.49	2620.62	2752.65	2625.18	2496.19	2568.49	2511.75	2422.55	2583.38	2531.05	2453.42	2643.03	2593.06	2533.66	2785.25	2636.94	2657.97	2825.44
Flavin reductase (NADPH)	P30043;A0A2R8YEP4;M0R192;A0A2R8Y7Y9;M0QZL1	7	2	22233.4	62.7438	1.20876	D	C	1.18983e-10	3.71107e-11	1.03289	PD	M	0.092953	0.0829252	1.18007	P	C	3.88515e-06	1.12062e-05	1.20876	D	C	1.05036e-09	1.65494e-08	7897.85	7712.84	7659.29	7432.42	7257.67	7403.07	7252.99	7488.45	7468.39	7508.11	8110.73	8127.39	7784.19	7774.99	8199.02	7789.91	7529.25	7652.54	7665.7	7848.19	8256.3	7334.7	7834.37	8110.78
40S ribosomal protein S12	P25398	7	4	14914.2	62.7199	1.26863	C	M	4.66294e-15	4.36308e-15	1.05008	PD	M	0.000283427	0.00115266	1.19939	C	P	6.63353e-08	3.89938e-07	1.21699	C	D	3.59349e-08	2.74242e-07	7291.87	7380.13	6870.81	7252.29	7092.68	7181.58	7285.82	7057.18	7181.43	7177.09	7566.78	7710.61	7584.69	7031.52	7678.04	7293.02	7212.23	7673.02	7584.94	7481.65	7521.6	7397.57	7747.43	7989.44
AP-2 complex subunit alpha-1	O95782;E9PR62	11	1	108630	62.4137	2.08727	C	P	0	0	1.33498	PD	M	0.0753497	0.0711894	2.08727	C	P	3.21965e-15	2.99031e-13	1.03443	C	D	0.0921121	0.048689	450.054	490.369	432.607	442.025	394.169	417.456	434.633	417.537	473.791	439.182	795.263	754.662	775.845	780.085	790.022	749.973	786.575	808.061	815.89	784.042	417.088	359.34	356.42	410.964
L-lactate dehydrogenase	A0A3B3IS95;A0A5F9ZHM4;P07195;A8MW50;C9J7H8;F5H793	9	1	30916.8	62.3332	1.97821	M	C	9.56379e-12	3.948e-12	1.34475	M	PD	0.0119605	0.0178669	1.91722	P	C	3.11708e-07	1.328e-06	1.0249	D	C	0.695034	0.239389	111.746	116.186	155.725	86.8275	101.202	121.376	104.125	98.0783	138.596	114.874	44.6477	68.6365	59.7383	56.6669	64.0682	67.334	59.0882	47.9534	67.5025	59.5151	99.2599	116.336	108.756	106.63
Actin-related protein 2/3 complex subunit 4	F8WCF6;P59998;H7C0A3;R4GN08;F8WDD7	7	1	21172.6	62.3051	1.02295	C	D	0.505125	0.0218546	1.00274	PD	M	0.820875	0.411752	1.00486	C	P	0.774026	0.228896	1.02295	C	D	0.205793	0.0926668	6463.52	6587.23	6940.41	6292.12	6678.33	6679.92	6719.83	6810.47	7311.85	6720.41	6310.3	6983.21	6686.73	6751.69	6457.35	6666.48	6756.67	6543.35	6952.71	6678.72	6660.03	6794.27	6604.18	7024.67
Dolichyl-diphosphooligosaccharide--protein glycosyltransferase 48 kDa subunit	P39656;A0A0C4DGS1	10	1	50972	62.2324	3.42303	D	C	5.34809e-05	4.77498e-06	1.14418	PD	M	0.988387	0.461624	1.67615	P	C	0.0549808	0.0281192	3.42303	D	C	0.000373696	0.000550537	1932.28	1571.59	927.003	1839.25	1429.66	870.334	2115.6	1540.16	960.879	1465.2	3307.53	1811.66	1829.3	3277.79	1556.75	1725.49	3413.06	1797	1538.32	2250.77	514.573	2038.84	691.053	571.881
Dihydrolipoyllysine-residue succinyltransferase component of 2-oxoglutarate dehydrogenase complex_ mitochondrial	P36957;Q86SW4	12	2	49097.6	62.1236	1.34566	P	C	0.000105306	8.83978e-06	1.05757	PD	M	0.331286	0.212838	1.34566	P	C	0.000380598	0.000473844	1.17472	D	C	0.00295037	0.00276599	118.943	141.364	139.429	114.555	116.531	119.175	113.194	106.179	122.793	121.352	121.662	126.57	135.294	124.335	117.229	114.177	101.344	120.783	115.307	119.633	173.776	130.313	140.264	146.295
10 kDa heat shock protein_ mitochondrial	P61604;B8ZZL8;B8ZZ54	9	2	10931.7	62.0431	1.22015	M	C	6.32223e-10	1.70391e-10	1.10001	M	PD	0.00148822	0.00405216	1.17395	P	C	3.16338e-05	6.12094e-05	1.0445	D	C	0.0800038	0.043922	8299.94	7963.17	8230.54	8342.73	8359.89	8463.58	7950.39	8482.84	8635.59	8303.19	6917.51	6795.78	7153.67	7630.37	6706.44	6843.31	7370.79	7270.32	7282.54	7107.86	8458.89	7337.13	7880.77	8217.94
AP-1 complex subunit gamma-1	O43747;H3BNR4;H3BR36;H3BUN9;B4DGE1;H3BN71;H3BRM7;H3BN75;H3BNN2;H3BS13;H3BV30	13	7	92207.1	62.0202	1.04377	C	M	0.0339918	0.00174778	1.02339	PD	M	0.0633009	0.0628341	1.01909	C	P	0.248436	0.0973585	1.02073	C	D	0.116387	0.0590856	4483.76	4422.5	4328.73	4302.41	4339.79	4393.12	4331.6	4162.57	4401.75	4351.81	4462.94	4667.94	4368.38	4396.47	4588.9	4453.89	4362.5	4356.05	4393.22	4450.03	4669.04	4323.78	4442.5	4716.16
26S proteasome non-ATPase regulatory subunit 5	Q16401;F2Z3J2;Q4VXH0	12	2	56595	61.8256	3.15368	M	C	1.7802e-05	1.76453e-06	1.19017	M	PD	0.55644	0.313388	2.17083	P	C	0.00429221	0.00344943	3.12872	D	C	0.00102579	0.00120965	225.167	131.14	61.1542	163.169	127.21	41.1404	166.519	115.062	62.0602	121.402	153.767	94.0846	87.8039	185.056	101.456	95.789	179.136	89.467	97.415	120.442	112.48	115.65	61.3577	74.154
HEAT repeat-containing protein 6	Q6AI08;K7EIX2;A0A087WXZ7;K7ELR8	12	6	130492	61.6745	1.17482	P	C	0.00701311	0.000400781	1.08409	PD	M	0.0234179	0.029429	1.17482	P	C	0.0176746	0.0111671	1.02424	D	C	0.588986	0.212755	682.219	754.54	681.39	686.543	712.206	695.099	697.836	711.323	699.886	702.338	732.864	598.773	684.991	751.783	694.194	732.922	755.986	727.691	704.18	709.265	908.224	798.143	837.841	781.824
40S ribosomal protein S9	P46781;B5MCT8;C9JM19;A8MXK4;F2Z3C0	8	4	22648.5	61.4282	1.17514	C	D	1.68532e-12	8.89254e-13	1.03871	M	PD	0.103703	0.0896592	1.03526	C	P	0.0508962	0.0265268	1.17514	C	D	1.19249e-08	1.06301e-07	15813.1	16323.9	16326.2	15302.3	15646.8	16087.3	15587.6	15614.6	16557.9	15917.7	14244.5	14743.6	14401.6	14094.8	14457.8	14455.7	14068.6	14265.3	14460.7	14354.7	16911.8	16211.9	16365.3	16647.1
Core histone macro-H2A.1	O75367;D6RCF2;B4DJC3	8	2	39788.2	60.9843	1.14043	M	C	0.00112648	7.51458e-05	1.09871	M	PD	0.00162535	0.00432053	1.02695	P	C	0.49594	0.167016	1.04899	D	C	0.0765009	0.0423338	5809.02	6634.2	6146.43	5469.03	6296.88	6144.5	5600.42	5892.94	5767.28	5973.41	5742.7	5704.89	5848.2	5282.33	5488	5333.25	5281.34	5181.27	5587.99	5494.44	5331.91	6012.69	5680.52	4707.74
Regulator of nonsense transcripts 2	Q9HAU5	12	1	149065	60.6185	Infinity	M	C	3.44169e-15	3.3086e-15	3.21778	M	PD	0.00181185	0.004613	Infinity	P	C	0	0	Infinity	D	C	0.000250063	0.000412282	71.1511	109.274	79.27	64.6492	90.9547	85.5563	58.5172	50.7035	73.6861	75.9736	6.37489	0	0	16.9975	3.26947	3.02807	13.1126	18.329	15.2644	8.48622	49.3914	24.4931	27.0862	37.7058
60S ribosomal protein L13a	P40429;M0QYS1;Q8J015	7	2	23634.3	60.4791	1.16424	C	D	1.12089e-08	2.2158e-09	1.02905	PD	M	0.212586	0.154786	1.07701	C	P	0.00185645	0.00173114	1.16424	C	D	1.14187e-06	5.17719e-06	4452.59	4392.14	4250.15	4355.37	4169.76	4131.28	4132.3	3994.82	4148.15	4225.17	4195.38	4353.12	4177.39	4216.48	4414.76	4212.2	3757.56	4168.45	4112.86	4178.69	4821.95	4514.68	4638.22	4639.27
Myosin-15	Q9Y2K3	13	1	226045	60.3749	1.21187	D	C	7.91729e-05	6.88055e-06	1.03267	M	PD	0.507456	0.291954	1.04619	P	C	0.191368	0.0787143	1.21187	D	C	2.11283e-06	8.29271e-06	1631.77	1292.45	1490.52	1758.01	1333.8	1331.38	1730.44	1355.9	1652.56	1508.54	1687.72	1557.83	1590.04	1532.37	1692.58	1547.29	1422.72	1435.9	1645.5	1567.99	1536.65	1382.21	1247.53	1466.64
Liprin-alpha-4	B1APN9;O75335;M0QZB5	12	1	134498	60.1513	1.17508	P	M	0.200137	0.00923406	1.10489	PD	M	0.117102	0.0977937	1.06827	P	C	0.386414	0.138339	1.06311	C	D	0.562386	0.205547	593.951	512.977	605.096	530.303	684.559	473.732	658.341	487.924	785.361	592.472	615.068	639.894	631.697	633.666	703.08	611.068	563.063	667.053	452.615	613.023	781.77	718.941	791.236	630.102
Probable ATP-dependent RNA helicase DDX4	Q9NQI0;D6RCM4	13	1	80163.1	60.1042	1.8684	P	C	0.259941	0.0117918	1.03683	M	PD	0.245987	0.172692	1.8684	P	C	0.0261927	0.0153192	1.02385	D	C	0.782748	0.26145	4.08072	0	2.20644	36.5601	4.82763	36.3255	25.9268	31.3178	32.964	19.3566	21.7408	10.0186	12.7016	5.66118	4.36302	10.3494	11.5321	23.3157	19.2754	13.2175	16.9398	35.2713	8.00775	21.3707
Potassium-transporting ATPase alpha chain 2	P54707	11	2	116366	60.0666	1.0977	P	C	0.00109322	7.33767e-05	1.00157	M	PD	0.889575	0.435173	1.0977	P	C	0.00110317	0.00115642	1.02936	D	C	0.245456	0.105989	1526.87	1644.74	1589.71	1592.12	1574.95	1644.14	1634.45	1553.86	1551.61	1590.27	1567.83	1662.81	1555.26	1459.37	1635.54	1522.23	1419.71	1565.26	1442.95	1536.77	1647.69	1496.16	1592.36	1794.2
Intraflagellar transport protein 122 homolog	Q9HBG6;H0Y9Q2;D6RIB5;H0Y978;H0Y9I6	13	1	143878	60.0117	1.09041	M	C	3.50617e-05	3.28117e-06	1.04299	M	PD	0.0193928	0.0256447	1.07145	P	C	0.00129651	0.00131459	1.01948	D	C	0.24171	0.10463	10095.3	9851.27	10633	10085.1	10054.4	11020.8	10535.4	10815.5	10694.3	10420.6	9222.37	9738	9613.85	9711.66	9494.63	9888.63	9729.68	10292.4	9993.25	9742.72	10452.8	10060.6	10048	10341.9
Transcription factor BTF3	P20290;D6RDG3;H0Y9Y1	8	4	22225	59.9864	1.08222	P	D	0.0755073	0.0037159	1.02278	M	PD	0.377929	0.235281	1.02074	P	C	0.566282	0.18404	1.06023	C	D	0.101429	0.0527132	5703.95	5469.35	5312.25	5135.16	5249.32	4979.09	5445.39	5564.69	5186.75	5338.44	5553.05	4916.1	4934.25	5059	4658.34	4860.19	5382.38	5069.11	4688.56	5013.44	5304.94	6156.25	5153.51	5041.01
Proteasome subunit beta type-3	P49720;A0A087WXQ8;A0A087WY10;A0A087WUL2	6	1	23234.1	59.584	1.35942	M	C	3.45629e-08	6.04868e-09	1.16152	M	PD	0.000120678	0.000629505	1.21147	P	C	6.85238e-05	0.000115295	1.12929	D	C	0.0161598	0.011302	3030.22	3434.02	2948.91	3277.5	3174.17	2963.95	3384.8	3218.72	2887.9	3146.69	2616.45	2352.11	2379.74	3017.31	2410.43	2626.83	3092.34	2599.54	2431.23	2614	2584.74	2754.36	2797.47	2794.98
40S ribosomal protein S8	P62241;Q5JR95	8	4	24490.3	59.4477	1.31023	P	D	0	0	1.11581	M	PD	0.0204539	0.0266878	1.07575	P	C	2.28679e-05	4.64161e-05	1.21797	C	D	1.14537e-09	1.71131e-08	8833.91	8877.25	8727.41	8597.08	8593.41	8591.66	8517.67	8955.15	8906.34	8733.32	6531.47	6996.2	6809.61	6545.14	7130.46	6512.57	6550.08	7008.08	6899.08	6775.85	9150.07	8696.19	8797.6	8759.81
Disco-interacting protein 2 homolog A	Q14689;A0A494C143;H0Y7Q3	13	1	172480	59.4308	1.86201	M	D	1.81334e-11	6.95381e-12	1.30459	M	PD	0.0152831	0.0215939	1.6497	P	C	2.0415e-06	6.3627e-06	1.12418	C	D	0.160494	0.0763205	310.178	319.502	340.747	315.878	328.994	393.666	326.82	278.993	316.025	325.645	145.459	200.63	187.272	125.356	227.202	170.963	144.428	208.275	164.412	174.889	374.416	276.482	360.739	376.792
Adenomatous polyposis coli protein 2	O95996;A0A0C4DGQ0;B5MDS5;K7ELQ3;K7EN62;K7ERC5	12	2	246116	59.2818	1.07028	P	D	0.126312	0.00602931	1.01094	M	PD	0.64959	0.348061	1.03968	P	C	0.210772	0.0851865	1.02943	C	D	0.378026	0.150621	12535.6	13516	13023	11721.9	13107.9	13596.6	11563.6	12809.4	12506.8	12709	12321.2	13345.6	12373.7	11950.9	11288.1	11930.3	11747	12719	11625.8	12144.6	12829.3	14534.3	12257.1	12635.8
Telomerase protein component 1	G3V470	13	1	168311	58.8078	1.62881	M	D	0.00542018	0.000316713	1.36057	M	PD	0.0122005	0.0180959	1.30979	P	C	0.119209	0.053435	1.06452	C	D	0.848117	0.277919	176.858	247.646	299.128	367.158	214.061	312.412	274.907	280.87	325.634	277.63	139.132	116.374	135.568	239.023	111.405	184.367	203.189	223.323	181.672	170.45	171.149	121.765	186.915	341.808
Aspartate aminotransferase_ mitochondrial	P00505	9	3	47916.9	58.7362	1.09403	D	C	0.000637276	4.47711e-05	1.03666	PD	M	0.102175	0.0891073	1.01802	P	C	0.375172	0.1359	1.09403	D	C	0.000730048	0.00091971	794.173	834.095	818.477	863.713	855.526	791.363	880.544	848.145	766.656	828.077	897	899.752	859.809	949.144	861.806	932.426	915.921	839.376	848.693	889.325	863.814	808.12	807.24	884.843
Galectin-1	P09382;F8WEI7	8	1	15057.9	58.5196	1.30428	D	M	2.05498e-10	5.95919e-11	1.20768	PD	M	3.34309e-05	0.000247317	1.1713	C	P	0.00020782	0.000288947	1.00221	D	C	0.898794	0.289739	1714.01	1720.68	1556.52	1485.74	1638.03	1545.88	1601.02	1385.53	1514.65	1573.56	2136.03	2065.07	2055.22	1986.25	2214.02	2058.59	1875.06	2062.9	2018.19	2052.37	1795.16	1639.32	1817.5	1656.04
SH3 domain and tetratricopeptide repeat-containing protein 2	E9PDF1;Q8TF17;A0A6Q8PFZ4;H0Y8Q9;A0A6Q8PHT4;D6RA65	10	1	143494	58.3549	4.09967	M	C	0	0	1.73704	M	PD	0.0019228	0.00477155	3.61846	P	C	1.07178e-11	3.31811e-10	1.10183	D	C	0.00153718	0.00164939	9637.71	8916.31	9274.5	9467.49	8198.56	9960.47	9343.51	7541.04	9276.04	9068.4	2415.67	2463.54	2499.77	2584.57	2243.82	2318.5	2534.1	2501.19	2373.99	2437.24	6290.2	9740.69	7427.21	6214.21
Nuclear cap-binding protein subunit 1	Q09161;X6R941	12	1	92923.1	58.081	1.30409	C	D	8.69298e-06	9.27124e-07	1.12061	M	PD	0.0069457	0.011997	1.25497	C	P	0.000728015	0.000820579	1.30409	C	D	1.10546e-05	3.2122e-05	586.557	588.42	652.919	630.6	550.445	592.205	537.416	572.396	597.68	589.849	467.621	541.888	524.649	506.299	586.583	566.67	508.406	489.53	454.719	516.263	546.504	500.265	473.946	630.706
Cyclin-dependent kinase 13	Q14004;A0A2R8Y4Z0;A0A2R8Y7W5;A0A087X209;A0A2R8YF61;A0A2R8YD28;A0A2R8Y644;Q9BVE2;A0A2R8YFE7	13	1	165665	57.9897	2.09864	M	D	1.06026e-13	7.29472e-14	1.58875	M	PD	2.04786e-05	0.000178431	1.35063	P	C	0.000591142	0.000689741	1.21565	C	D	0.00657132	0.00534177	96.7274	87.7412	94.8033	101.081	93.0495	94.301	78.8569	95.5764	108.051	94.4653	40.563	43.009	49.7431	47.2998	45.4799	47.9864	42.5736	40.262	48.1965	45.0126	61.5712	85.8512	72.0271	69.667
Importin-7	O95373;E9PLB2	10	2	120828	57.8937	2.02878	D	P	0.00016886	1.34814e-05	1.08347	PD	M	0.983965	0.460382	1.56643	C	P	0.0163452	0.0105131	1.29516	D	C	0.0789718	0.0434007	463.722	393.457	320.803	484.799	449.857	315.134	485.911	384.245	278.456	397.376	731.735	420.965	479.11	862.657	468.482	509.779	789.002	460.167	469.192	576.788	182.789	377.384	220.946	259.658
Histone-binding protein RBBP4	Q09028;H0YF10;H0YCT5;H0YDK2;H0YEU5	10	1	47940.9	57.8761	1.03399	P	D	0.430891	0.0189347	1.0073	PD	M	0.697948	0.365706	1.01361	P	C	0.558275	0.182188	1.0201	C	D	0.373776	0.149153	3130.07	3192	3161.51	3174.75	3156.09	3443.65	3087.2	3008.46	3226.52	3175.58	3070.43	3284	3053.31	3108.48	3377.94	3083.08	2968.19	3145.2	3217.26	3145.32	3510.56	3126.3	3360.19	3195.62
Integrin alpha-E	P38570;K7EQU0	12	4	131642	57.8704	1.31663	C	P	3.53717e-13	2.12161e-13	1.09587	PD	M	0.0605238	0.0610041	1.31663	C	P	1.99411e-08	1.4478e-07	1.05045	C	D	0.0875459	0.0468402	744.541	829.043	826.602	861.653	822.152	865.818	823.391	789.11	915.143	830.828	954.004	1049.96	975.632	1076.81	988.553	1024.13	1006.16	980.745	1059.81	1012.87	787.831	776.924	861.144	853.34
Band 4.1-like protein 3	Q9Y2J2;A0A0A0MRA8;A0A1B0GTF8;A8K968;A0A0J9YWE1;A0A0J9YWN0;A0A0J9YWS4;A0A0J9YY18;J3QS55	11	2	121533	57.6938	1.17735	C	P	0.00159655	0.000102979	1.00743	M	PD	0.90366	0.439868	1.17735	C	P	0.000486765	0.000587762	1.03973	C	D	0.116619	0.0591461	293.493	307.53	283.459	215.439	297.663	231.542	270.838	243.784	258.792	266.949	284.817	264.767	286.044	274.375	290.583	292.619	276.992	294.573	268.074	281.427	243.766	227.031	270.201	277.121
Inorganic pyrophosphatase 2_ mitochondrial	Q9H2U2;H0Y9D8;D6R967;D6RGV9;D6RAD3;D6RGI1;A0A0C4DGB9;H0YAK2	10	2	38433.5	57.6004	1.04101	C	P	0.883256	0.0369394	1.00351	M	PD	0.905165	0.440277	1.04101	C	P	0.386671	0.138339	1.02272	C	D	0.65385	0.230077	515.319	445.881	489.213	388.665	471.044	450.578	439.666	391.132	442.004	448.167	479.192	530.761	513.873	395.142	499.421	391.505	379.316	469.803	396	450.557	501.053	450.76	480.484	396.142
Prohibitin	P35232;C9JW96;C9JZ20;E7ESE2;E9PCW0;D6RBK0	7	3	29861.1	57.5923	1.08414	C	P	6.09562e-08	9.99469e-09	1.00957	PD	M	0.390733	0.241262	1.08414	C	P	9.86785e-07	3.5523e-06	1.04504	C	D	0.00106922	0.00124689	7847.05	8106.68	7961.44	7550.65	7894.77	8016.41	7635.16	8132.99	8123.61	7918.75	8188.85	8206.61	8192.19	8163.99	8042.82	8042.55	8033.7	7902.33	8499.27	8141.37	7706.28	7793.66	7902.52	8006.36
Probable ATP-dependent RNA helicase DDX43	Q9NXZ2	10	2	73300.5	57.3309	1.61368	M	C	2.72111e-05	2.60163e-06	1.07382	M	PD	0.298508	0.198039	1.39372	P	C	0.00646595	0.00486589	1.61179	D	C	0.00056493	0.000746532	1237.77	1009.19	894.593	1319.82	1048.97	934.795	1290.76	1019.23	877.186	1070.26	1225.33	925.406	863.148	1419.42	1040.02	901.448	1320.43	1042.94	882.863	1069	839.831	1034.68	748.308	871.32
DNA-(apurinic or apyrimidinic site) endonuclease	P27695;G3V3M6;G3V5Q1;A0A0C4DGK8;G3V359;G3V3C7;G3V5D9;G3V5M0;H7C4A8;G3V3Y6	8	2	35953.7	57.2969	1.19538	M	C	9.7931e-06	1.02422e-06	1.15683	M	PD	2.94997e-05	0.000226385	1.01869	P	C	0.525613	0.174223	1.04795	D	C	0.183573	0.0844696	4660.9	4006.83	4076.26	3847.45	4074.14	3786.45	4004.77	3895.92	3720.5	4008.13	4057.64	3365.52	3496.7	3688.94	3376.42	3428.49	3747.06	3034.53	3428.99	3513.81	3393.64	3855.64	3528.88	3252.26
60S ribosomal protein L23a	A8MUS3;H7BY10;K7EJV9;K7ERT8;P62750;K7EMA7	6	1	22030.2	57.2488	1.31946	M	D	6.55653e-12	2.89383e-12	1.2074	M	PD	1.14402e-05	0.000112138	1.01195	P	C	0.6124	0.194534	1.17162	C	D	1.18643e-05	3.37292e-05	10068.1	9912.02	10270.3	9745.18	9992.89	10977.7	10373.2	11095.8	10120	10283.9	7287.31	7838.01	7964.91	7475.39	7538.02	8298.55	8531.96	7800.51	7411.63	7794.03	9259.08	8545.59	9196.33	9653.01
Coiled-coil domain-containing protein 112	D6RF76;Q8NEF3	10	2	49723.7	57.1134	1.12941	D	M	0.000176604	1.40676e-05	1.10905	PD	M	0.00021959	0.000972863	1.00288	C	P	0.856394	0.245947	1.03444	D	C	0.0347738	0.0213906	90698.5	92688.3	89758.1	84868.2	95468.1	93781.5	83384.6	90055.4	91824	90280.7	106723	102492	101493	102585	96889.1	102976	105034	101534	97952.7	101964	92349.8	108546	99338.6	87374.2
Nucleolar protein 58	Q9Y2X3;H7BZ72	9	3	60091.5	56.9784	1.13377	C	D	7.84173e-05	6.83614e-06	1.03525	M	PD	0.15236	0.11949	1.04887	C	P	0.0374119	0.0205604	1.13377	C	D	7.23372e-05	0.000149784	722.014	657.82	746.492	641.166	664.522	661.395	644.493	628.337	643.349	667.732	673.436	620.393	633.49	611.729	617.065	569.038	647.894	612.608	593.519	619.908	714.314	680.639	667.207	678.993
Coiled-coil domain-containing protein 178	F8W7A7;Q5BJE1;A0A0A0MS97;J3KRT5;J3QKU2	12	2	105249	56.8057	1.21279	D	M	0.38958	0.0172381	1.17805	PD	M	0.10689	0.0912079	1.00782	P	C	0.970523	0.268911	1.06908	D	C	0.543685	0.199962	581.264	679.211	517.328	485.756	482.753	512.253	311.262	480.067	350.575	488.941	747.609	342.855	643.451	674.647	622.219	641.56	657.67	487.459	519.368	592.982	516.417	760.862	491.996	437.257
Telomerase-binding protein EST1A	Q86US8;I3L390	11	1	161603	56.7861	1.23405	D	P	0.188987	0.00878313	1.04195	M	PD	0.485171	0.282239	1.05794	C	P	0.622069	0.19665	1.16646	D	C	0.21626	0.0962268	955.905	1026.3	819.093	1136.09	1098.03	885.688	1119.41	1142.44	838.6	1002.4	1316.04	757.319	945.485	1448.93	770.826	1088.27	1446.57	843.466	948.482	1062.82	587.269	1007.52	736.288	719.258
Cellular retinoic acid-binding protein 2	P29373;Q5SYZ4	6	2	15864.1	56.776	1.14067	M	C	1.24781e-05	1.2765e-06	1.04197	M	PD	0.0995645	0.0877353	1.12353	P	C	4.24239e-05	7.7563e-05	1.06591	D	C	0.000563228	0.000746158	5784.05	7090.41	6072.99	6914.33	6520.9	5853.19	6295.03	6619.89	6541.5	6410.25	5826.97	5952.85	5773.85	6006.02	6178.58	5807.43	6092.83	6348.27	5924.65	5990.16	6991.66	6763.94	6203.17	6293.69
40S ribosomal protein S19	P39019;A0A075B6E2;M0QYF7;M0R140;M0R2L9	7	2	16060.5	56.7318	1.34513	C	D	9.99201e-16	1.06244e-15	1.13856	M	PD	0.00954433	0.01512	1.02858	C	P	0.208513	0.0844202	1.34513	C	D	1.06985e-09	1.65494e-08	6546.44	6306.42	6052.54	5949.74	6249.82	6209.5	6051.71	6091.22	5968.96	6158.48	4795.2	4966.95	4813.09	4430.15	4883.1	4665.79	4226.46	4552.47	4856.12	4687.7	6541.53	6436.3	6304.27	6092.12
ATP-dependent RNA helicase DDX18	Q9NVP1;H7C452	11	2	75749.1	56.5521	1.6139	C	D	2.18239e-05	2.13009e-06	1.20251	M	PD	0.043297	0.0475523	1.04477	C	P	0.738447	0.221813	1.6139	C	D	0.000209898	0.00035611	595.256	592.329	440.051	480.943	597.486	422.334	489.291	576.414	441.911	515.113	444.359	353.743	306.322	371.875	298.999	278.823	380.32	305.894	289.679	336.668	486.83	749.701	497.528	422.221
Peroxiredoxin-2	P32119;A6NIW5	9	2	22063	56.4827	1.25601	M	C	2.12905e-11	7.94738e-12	1.06829	M	PD	0.0135333	0.0196527	1.23705	P	C	9.07474e-07	3.42157e-06	1.11439	D	C	0.000180601	0.000312452	4347.52	4148.03	4206	4144.21	3925.6	4161.05	4162.44	4019.5	4131.21	4138.4	3778.74	3793.36	3783.9	3570.02	3921.43	3529.39	3490.04	3564.16	3614.84	3671.77	4446.36	3837.4	4065.65	4413.36
Ubiquitin-conjugating enzyme E2 variant 1	Q13404;I3L0A0;G3V2F7;A0A0A0MSL3;E5RIF1	8	1	16609.1	56.4625	1.08388	P	M	0.000935241	6.32298e-05	1.0645	PD	M	0.000620706	0.0020759	1.05034	P	C	0.0225341	0.0135902	1.01279	D	C	0.458484	0.175499	4496.04	4336.8	4244.03	3970.67	4210.51	4318.12	4098.02	4135.29	4256.58	4229.56	4323.76	4599.87	4598.19	4283.97	4578.85	4256.8	4338.5	4357.79	4445.96	4420.41	4796.3	4378.78	4743.61	4710.81
Prostaglandin E synthase 3	Q15185;A0A087WYT3;B4DDC6	8	1	18982.6	56.449	1.39014	M	C	1.32815e-05	1.35277e-06	1.20232	M	PD	0.000403907	0.00147318	1.17148	P	C	0.0174149	0.0110632	1.14094	D	C	0.0162568	0.0113246	7560.25	6234.99	5462.48	6519.59	6092.77	5485.1	6863.79	5737.07	5507.17	6162.58	5832	4875.09	4796.7	5475.77	4602.11	4648.09	5645.69	4954.97	4690.39	5057.87	4834.48	6003.82	5225.56	4772.15
Gamma-glutamylcyclotransferase	O75223;B8ZZK2;M0QZK8;H7BZK5	7	1	21235.9	56.4405	1.11091	C	M	0.16859	0.00791382	1.03777	PD	M	0.45779	0.270525	1.07983	C	P	0.147664	0.0636702	1.06128	C	D	0.162881	0.0772461	1445.73	1358.02	1318.33	1157.25	1280.04	1328.22	1350.67	1206.29	1217.6	1295.8	1338.26	1459.59	1517.32	1188.08	1536.4	1299.99	1196.65	1281.8	1389.44	1356.39	1722.11	1222.54	1398.78	1393.78
LIM and SH3 domain protein 1	Q14847;C9J9W2;F6S2S5	9	4	30116.4	56.3132	1.25866	D	M	1.77282e-10	5.22736e-11	1.16421	PD	M	0.000320355	0.00125607	1.17204	C	P	7.27441e-05	0.000121721	1.00388	D	C	0.889381	0.287677	4545.63	4566.75	4207.15	4538.08	4194.85	4337.73	4285.79	4189.19	4380.8	4360.66	5774.34	5679.95	5129.21	5401.23	5299.95	6074.56	5001.52	5595.39	5441.33	5488.61	4965.84	4641.26	4618.04	4810.23
Janus kinase and microtubule-interacting protein 3	A0A590UIU4;A0A590UJH1;A0A590UJS0;A0A590UK11;Q5VZ66;A0A590UJC8;A0A590UK98;A0A590UJF4;A0A590UJT1;A0A590UK42;A0A590UJ09;A0A590UJG1;A0A590UJ61;A0A590UJQ3	10	1	114335	56.2978	2.18759	D	C	2.71408e-05	2.59845e-06	1.0414	M	PD	0.582659	0.324277	1.38212	P	C	0.0646961	0.0322359	2.18759	D	C	9.33297e-05	0.00018523	190.082	128.283	126.836	191.364	121.723	125.872	240.334	127.772	132.02	153.81	147.216	241.826	172.181	141.316	235.951	188.854	117.674	254.09	130.076	181.021	150.974	85.8343	108.458	170.095
Keratin_ type II cytoskeletal 3	P12035	6	1	64588.2	56.2559	1.28675	D	C	1.29972e-08	2.52661e-09	1.06229	PD	M	0.0783651	0.0728216	1.15366	P	C	0.00019555	0.000275182	1.28675	D	C	7.31813e-08	4.99858e-07	4845.72	4713.32	4769.86	4685.5	4210.05	4287.91	4578.09	4394.54	5000.47	4609.5	5401.22	4989.59	4686.11	5575.57	5039.32	4897.49	4976.04	5590.26	5317.29	5163.65	4176.99	4867.48	4675.6	4850.63
Chromobox protein homolog 3	Q13185;S4R2Y4;B8ZZ43;C9JMM0	7	3	20982.5	56.2423	1.19969	M	D	4.57512e-10	1.26405e-10	1.13986	M	PD	5.88072e-06	6.88285e-05	1.05527	C	P	0.0176269	0.0111521	1.16604	C	D	8.43787e-07	3.99803e-06	5027.11	4655.68	4362.02	4484.66	4588.86	4396.4	4672.15	4507.5	4362.98	4561.93	3955.91	3892.17	3736	3832.34	3981.55	3679.26	3819.32	3706.91	3619.94	3802.6	4350.53	4374.18	4244.35	4047.98
Ran-specific GTPase-activating protein	F6WQW2;P43487;C9JGV6;C9JJ34;C9JXG8;C9JDM3;C9JIC6	7	2	32303.5	56.1769	1.07069	D	P	0.00557606	0.000324471	1.03096	M	PD	0.108226	0.092148	1.04644	C	P	0.0578761	0.0291505	1.02318	D	C	0.286142	0.120398	2606.26	2492.58	2603	2542.2	2575.86	2514.29	2758.72	2814.89	2506.33	2601.57	2644.86	2502.04	2567.07	2719.03	2543.25	2590.97	2663.51	2535.78	2719.7	2609.58	2393.81	2488.47	2390.6	2471.1
Mitochondrial 2-oxoglutarate/malate carrier protein (Fragment)	I3L1P8;Q02978	10	3	32353.6	56.1697	1.18827	C	P	2.74247e-12	1.31821e-12	1.06798	PD	M	0.0429606	0.047249	1.18827	C	P	1.09023e-08	9.51541e-08	1.02315	C	D	0.181467	0.0839412	1529.24	1530.68	1559.2	1389.42	1500.27	1356.84	1401.22	1465.79	1541.66	1474.93	1733.27	1774.52	1681.52	1608.99	1704.48	1674.73	1660.71	1715.87	1681.09	1692.8	1440.04	1521.86	1450.26	1476.09
Mediator of RNA polymerase II transcription subunit 12	Q93074;Q7Z3Z5	13	4	245819	55.9723	1.24961	M	C	0.229822	0.0105276	1.03278	M	PD	0.825057	0.41262	1.18751	P	C	0.176982	0.0739097	1.23239	D	C	0.0326117	0.020274	1506.98	1058.22	858.722	872.474	769.077	880.715	1197.79	1392.62	1654.63	1132.36	1171.12	881.91	878.72	1520.76	944.883	1301.95	1166.59	1252.28	932.574	1116.75	762.717	1126.7	785.637	738.116
ATP-dependent RNA helicase DDX50	Q9BQ39;A0A087WVC1	11	1	83135.4	55.8127	12.6809	P	D	0	0	1.60097	M	PD	0.0218307	0.0277457	2.63814	P	C	7.67816e-08	4.34831e-07	4.80676	C	D	1.91158e-07	1.10961e-06	232.205	286.002	174.677	196.348	194.971	194.063	178.962	159.263	124.17	193.407	37.3005	13.6655	11.485	12.519	25.2336	26.3039	7.47312	8.31395	16.6499	17.6605	177.016	282.017	197.348	198.716
Structural maintenance of chromosomes protein 3	Q9UQE7	13	3	141941	55.7219	1.14793	P	C	0.0102166	0.000569476	1.02957	M	PD	0.54952	0.310684	1.14793	P	C	0.000596319	0.000692303	1.02323	D	C	0.654581	0.230077	2970.19	2685.49	2168.37	2117.4	2552.88	2176.66	2237.72	2319.83	2089.08	2368.62	2575.33	2450.65	2136.54	2063.62	2360.84	1859.51	1959.33	2115	1995.4	2168.47	2541.43	2692.88	2443.83	2363.95
La-related protein 1	Q6PKG0;A0A0B4J210;E5RH50;H0YBW1;H0YC33;H0YC73	12	1	123910	55.5061	1.16496	M	P	0.265323	0.0120127	1.08281	M	PD	0.239495	0.169503	1.08481	C	P	0.488234	0.165133	1.06169	D	C	0.450095	0.17317	874.967	929.345	768.721	1199.86	875.77	822.634	1117.45	1063.7	819.454	941.323	939.152	765.123	736.817	1093.16	815.563	897.707	1202.66	1006.87	918.703	930.638	690.802	914.504	685.296	738.274
Cysteine and glycine-rich protein 1	P21291;E9PP21;E9PND2	7	1	21422.8	55.445	1.26772	P	D	5.40648e-10	1.48207e-10	1.04469	M	PD	0.273504	0.186825	1.17217	P	C	1.31314e-05	3.00395e-05	1.08152	C	D	0.0179559	0.0122646	8096.49	8159.59	7948.61	8009.51	7750.14	8508.93	7758.5	7704.92	8363.71	8033.38	6648.94	7402.11	6866.17	6420.68	7425.01	6118.89	6434.69	7129.3	6591.32	6781.9	8867.33	8374.61	8347.76	9248.67
BEN domain-containing protein 3	Q5T5X7	11	1	95615.3	55.4072	1.1592	P	C	2.4277e-06	2.91728e-07	1.0178	PD	M	0.504642	0.290762	1.1592	P	C	1.71656e-06	5.45988e-06	1.07512	D	C	0.0144896	0.0103682	3460.78	3604.63	3498.45	3730.32	3415.36	3478.96	3570.89	3598.23	3660.5	3557.57	3654.36	3686.77	3217.03	3337.62	3739.62	3275.23	3278.81	3799.32	3373.11	3484.65	3903.46	3762.3	3458.91	3993.69
Keratin_ type II cytoskeletal 73	Q86Y46	8	1	59493.7	55.3722	1.20176	C	M	4.87879e-05	4.40076e-06	1.08681	PD	M	0.0108431	0.0165426	1.15656	C	P	0.00339721	0.00284255	1.05924	C	D	0.180209	0.0837274	663.543	655.669	776.19	770.322	714.841	725.493	731.365	669.216	756.902	718.171	827.067	872.05	742.303	885.379	776.865	788.101	815.006	813.829	812.591	814.799	685.413	734.525	679.554	767.757
Vesicle-trafficking protein SEC22b	O75396;A0A087X1A9	7	3	24821.5	55.3443	1.16389	M	D	5.65273e-08	9.35595e-09	1.085	M	PD	0.00702265	0.0121032	1.08164	P	C	0.00395127	0.00320788	1.05897	C	D	0.0249515	0.0162615	3689.14	3814.04	3506.24	3383.68	3794.81	3647.29	3507.26	3547.82	3534.63	3602.77	3192.25	3209.21	3242.8	3094.74	3131.84	2951.04	2892.48	3006.71	3138.03	3095.46	3828.1	3519.47	3582.29	3653.52
Unconventional myosin-Vb	Q9ULV0;A0A0A0MR36	13	1	215270	55.3075	1.30213	M	D	3.97088e-07	5.59567e-08	1.18435	M	PD	0.000304875	0.00121358	1.07625	P	C	0.105777	0.0484103	1.11395	C	D	0.0167656	0.0116175	607.638	602.042	588.096	631.307	621.333	621.071	522.543	552.572	613.186	595.532	439.379	485.914	503.619	455.424	472.469	458.644	416.399	450.708	433.616	457.353	490.355	573.469	614.857	546.614
Calumenin	O43852;H0Y875	9	2	37220.9	55.243	1.3703	D	P	4.96062e-07	6.87987e-08	1.08088	PD	M	0.310869	0.203485	1.37023	C	P	1.95669e-06	6.13956e-06	1.00005	D	C	0.987308	0.309455	413.895	401.166	296.61	302.239	353.828	266.466	304.106	308.085	275.507	324.656	494.875	379.195	407.266	412.823	449.602	377.051	374.303	364.952	391.563	405.737	318.881	275.503	300.31	297.643
Ras-related protein Rap-1b	P61224;A6NIZ1;E7ESV4;F5H7Y6;B7ZB78;F5GX62;F5GZG1;F5H004;F5H823;F5H6R7;F5GWU8;F5GYB5;F5H077;F5H0B7;F5H491;F5H500;P62834;A0A075B6Q0;F5GYH7;F5H4H0	7	4	21052.9	55.2295	1.10768	M	C	0.0109275	0.000606212	1.04156	M	PD	0.0908737	0.0815341	1.08144	P	C	0.0380917	0.0207954	1.04552	D	C	0.199653	0.0904443	3573.46	3508.71	3352.96	3235.01	3718.6	3369.28	3488.18	3603.45	3326.58	3464.02	3589.86	3084.06	3271.99	3318.75	3086	3162.64	3607.64	3099.8	3206.05	3269.64	3210.98	3704.69	3380.37	3226.85
Non-specific serine/threonine protein kinase	A0A0A0MRJ0;Q5VT25;H0Y5V1;A0A0A0MRJ1;H0Y7V8;H0Y6R0;H0Y6V3	12	1	195745	55.0505	1.33759	M	D	1.53805e-09	3.81398e-10	1.16263	M	PD	0.00648342	0.0113994	1.18466	P	C	0.000174746	0.000250461	1.09817	C	D	0.0458049	0.0270378	1441.65	1469.75	1595.2	1432.07	1528.94	1587.36	1443.68	1611.78	1490.24	1511.18	1072.9	1098.11	1016.31	1217.66	1020.81	1198.72	1269.51	1275.26	998.768	1129.78	1370.87	1503.96	1385.35	1441.35
Ribosomal protein L15 (Fragment)	A0A2R8YEM3;E7ENU7;E7EQV9;P61313;A0A2R8Y738;E7EX53	6	5	20082.3	54.9628	1.18889	C	D	2.50618e-09	5.80451e-10	1.0525	M	PD	0.0207658	0.0269094	1.0807	C	P	0.00184149	0.00172064	1.18889	C	D	1.33346e-07	8.15489e-07	8090.65	7410.27	7280.06	7948.59	7395.02	7249.32	7952.52	7375.52	7410.32	7568.03	6924.06	6857.24	6760.66	7120.74	6836.99	6700.86	6957.86	6658.74	6812.95	6847.79	7668.05	7617.53	7331.16	7732.19
Fatty acid synthase (Fragment)	A0A0U1RRG3	6	3	16733.9	54.7669	1.02942	D	M	0.541315	0.0232627	1.02246	PD	M	0.217102	0.157198	1.00761	P	C	0.701911	0.213693	1.02142	D	C	0.340647	0.138562	4416.06	4196.86	4243.78	4125.84	4202.74	4361.24	4103.79	3841.84	4153.68	4182.87	4405.75	4626.36	4234.72	4043.14	4551.57	4082.88	4163.85	4439.84	4205.23	4305.93	4465.31	4047.03	4394.98	4371.54
Hexokinase	E9PB90;P52789	12	1	100399	54.7662	1.214	M	D	3.70847e-05	3.45617e-06	1.15683	M	PD	0.000136367	0.000694387	1.08282	P	C	0.0476538	0.0251188	1.01479	C	D	0.782645	0.26145	1039.99	1104.18	877.769	910.568	975.991	907.163	840.615	952.98	823.406	936.962	762.55	786.422	816.7	823.256	813.392	733.623	740.675	724.163	745.425	771.801	870.98	902.305	869.762	802.051
Ras-related protein Rab-5C	P51148;K7ERI8;F8VVK3;K7ENY4;F8VUA5;F8VVZ0;F8VWU4;P61020;F8VSF8;K7EIP6	8	1	23710.7	54.6994	1.08119	M	D	0.00726826	0.000415025	1.05119	M	PD	0.00990105	0.0154357	1.00014	P	C	0.983033	0.271568	1.05692	C	D	0.0282674	0.0179988	4224.11	4140.69	4356.3	4063.51	4262.24	4146.57	4265.49	4442.06	4443.22	4260.47	3965.04	3931.48	3974.01	3838.13	3807.51	3938.13	3811.18	4135.7	4063.76	3940.55	4543.36	4292.1	4065.98	4206.57
40S ribosomal protein S20	P60866;E5RJX2;G3XAN0;E5RIP1	6	3	13486.8	54.5989	1.24239	C	D	3.95461e-13	2.31269e-13	1.03937	M	PD	0.229557	0.164096	1.03767	C	P	0.0689875	0.0339784	1.24239	C	D	4.46206e-11	1.06672e-09	8417.67	8685.63	8342.93	8444.14	8308.71	8721.18	8609.27	8643.84	9386.61	8617.78	7187.8	7539.22	7406.45	7483.72	7454.29	7831.82	7572.73	7570.76	7874.96	7546.86	9361.37	8810.12	8960.09	9785.91
RNA-binding motif protein_ X-linked-like-3	Q8N7X1	10	1	115793	54.5176	1.30446	D	P	0.364418	0.0162065	1.04033	PD	M	0.76414	0.390625	1.19845	C	P	0.577668	0.186421	1.08846	D	C	0.371839	0.148606	91.6564	50.7249	59.37	65.3923	42.3154	65.4481	60.8953	53.4798	44.0692	59.2613	104.273	49.4145	86.891	55.7015	79.2886	57.9097	66.4097	61.7664	66.5114	69.7962	78.0413	45.0258	68.0786	60.1817
V-type proton ATPase catalytic subunit A	P38606;C9JA17;C9JVW8	11	3	68703.4	54.4131	1.35332	D	P	2.90977e-09	6.62985e-10	1.01022	M	PD	0.73815	0.380697	1.19188	C	P	3.09388e-05	6.0115e-05	1.13545	D	C	0.00100832	0.00119982	775.858	639.456	654.723	590.51	692.487	671.849	652.937	628.888	591.958	655.407	790.014	808.888	735.09	753.874	742.312	734.062	676.313	788.8	686.257	746.179	573.39	593.625	583.982	500.671
Dihydropyrimidinase-related protein 2	A0A1C7CYX9;Q16555;E5RFU4;H0YBT4	9	1	74073.3	54.3549	1.20832	P	D	0.000177089	1.40902e-05	1.04277	M	PD	0.304141	0.200757	1.01125	P	C	0.777018	0.229393	1.19487	C	D	0.00138482	0.0015237	485.388	527.277	508.086	562.334	518.086	511.596	553.203	603.034	545.803	534.979	449.171	460.488	389.649	475.657	457.015	498.146	474.328	530.381	446.925	464.64	510.858	542.133	548.842	612.805
Glial fibrillary acidic protein	A0A1X7SBR3;P14136;A0A1W2PR46;A0A1W2PRT3;A0A1X7SCE1;K7EJU1;B4DIR1;K7EJK1;K7EKD1;K7EKH9;K7ELP4	7	2	54301.4	54.3225	1.10043	M	C	0.000627583	4.41745e-05	1.06353	M	PD	0.00959531	0.0151396	1.05852	P	C	0.0236361	0.0140902	1.01086	D	C	0.606525	0.217004	1142.29	1117.94	1211.34	1115.32	1201.22	1263.83	1245.19	1240.16	1256.99	1199.36	1104.7	1099.94	1174.01	1109.84	1065.25	1125.05	1146.32	993.896	1096.67	1101.74	1199.65	1103.42	1064.61	1138.24
Microsomal glutathione S-transferase 1	P10620;F5H6X2;F5H7F6;F5GX73;F5H613;F5H760	7	3	17655.7	54.0732	1.04515	C	P	0.248634	0.0113301	1.00707	PD	M	0.821222	0.411752	1.04515	C	P	0.151057	0.0647128	1.02971	C	D	0.0845973	0.0455872	5445.52	5622.27	5586.4	5229.21	5449.12	5689.81	5653.24	5669.86	5942.68	5587.57	5354.32	5921.75	5527.66	5452.79	5638.51	5791.5	5563.02	5772.87	5998.09	5668.94	5020.27	6299.59	5464.15	5388.41
Actin-like protein 6A	O96019;H7C5S0;C9JQT2	10	1	47974.3	54.0074	1.17445	M	D	2.53419e-06	3.03485e-07	1.10307	M	PD	0.00626504	0.0111656	1.12069	P	C	0.000543398	0.000638849	1.00779	C	D	0.774308	0.259359	1830.92	1975.66	1889.2	2090.24	2072.93	1927.93	2056.01	2294.22	1968.03	2011.68	1647.8	1692.36	1576.39	1884.66	1639.72	1655.47	1801.25	1906.4	1611.77	1712.87	1917.62	1861.03	1778.8	2030.69
Carbonyl reductase [NADPH] 1	P16152;A8MTM1;E9PQ63	8	2	30660.1	53.9987	1.13797	M	C	0.000844574	5.79939e-05	1.09018	M	PD	0.0028695	0.00619886	1.05717	P	C	0.036314	0.0200997	1.0305	D	C	0.286948	0.120541	1438.29	1188.75	1323.9	1339.31	1169.12	1201.68	1352.8	1143.92	1269.61	1269.71	1111.69	1246.55	1217.21	1080.13	1232.39	1082.63	1077.52	1173.89	1126.16	1149.8	1258.73	1127.62	1216.96	1225.14
ATP-dependent RNA helicase DHX8	Q14562;F5H658;K7EJH9;K7END7;K7EQH7	11	1	140170	53.7958	1.17288	D	P	0.308257	0.0137963	1.00289	M	PD	0.979406	0.459447	1.0823	C	P	0.270988	0.103916	1.0837	D	C	0.333741	0.13628	1260.3	870.694	777.278	659.694	835.808	662.114	740.448	684.713	711.16	800.246	961.44	978.374	975.1	615.179	1039.59	708.415	779.165	917.364	778.19	861.424	933.803	795.219	810.665	781.947
Band 4.1-like protein 2	O43491;E9PHY5;E9PK52;E9PII3;A0A2R8Y5B3;Q6R5J7;H0Y5B0;Q6ZSX4;E9PPC9	14	2	113101	53.7644	1.28714	D	C	0.0963665	0.00465866	1.02359	PD	M	0.960117	0.454924	1.01754	P	C	0.696391	0.212479	1.28714	D	C	0.0666045	0.0377072	259.34	266.622	228.084	272.589	265.591	224.718	303.102	259.938	193.906	252.654	345.907	242.477	282.794	381.827	239.188	264.491	371.027	216.202	255.888	288.867	214.86	265.39	159.385	231.215
Regulating synaptic membrane exocytosis protein 2	A0A590UJL1;D6RA03;F8W6W8	12	1	181235	53.5865	1.38795	P	D	0.000283419	2.12268e-05	1.07544	M	PD	0.301321	0.199399	1.18238	P	C	0.0146027	0.00953762	1.17386	C	D	0.0331768	0.0205524	197.031	138.663	174.39	132.314	173.069	163.498	174.229	161.61	191.402	167.356	101.045	156.488	105.579	106.656	170.518	117.211	146.801	153.022	115.695	130.335	202.038	175.22	197.04	208.877
NACHT_ LRR and PYD domains-containing protein 8	Q86W28	12	1	121939	53.4921	1.09527	C	D	0.181181	0.00845957	1.01961	PD	M	0.724662	0.376831	1.0076	C	P	0.869466	0.248472	1.09527	C	D	0.102966	0.0533536	290.773	279.339	258.191	224.641	247.238	232.194	265.885	233.569	237.447	252.142	295.934	236.865	276.215	203.929	249.966	262.791	263.112	201.036	227.46	246.368	282.099	255.389	315.048	279.744
Leucyl-tRNA synthetase	A0A6I8PIT3;A0A6I8PIV1;A0A6I8PL42;A0A6I8PLB8;A0A6I8PRS0;Q9P2J5;A0A6I8PLB3;A0A6I8PS05;B4DER1;A0A6I8PIP7;A0A6I8PRU9;A0A6I8PTV8	10	4	134279	53.4361	1.0998	C	D	0.0109759	0.000608416	1.00039	PD	M	0.991451	0.462377	1.08444	C	P	0.0351041	0.0195465	1.0998	C	D	0.0121483	0.00889872	842.583	856.918	862.028	890.244	799.053	942.458	865.275	846.415	925.569	870.06	830.041	926.021	802.343	856.159	880.913	909.472	816.284	868.359	888.909	864.278	926.47	788.612	875.66	903.128
60S ribosomal protein L32 (Fragment)	D3YTB1;F8W727;P62910	7	3	15730.7	53.36	1.17156	C	D	0.000439911	3.18264e-05	1.04393	M	PD	0.144556	0.114966	1.00934	C	P	0.955442	0.266417	1.17156	C	D	0.00557388	0.00468296	3332.69	3331.44	3243.24	3078.45	3286.34	3140.66	3369.8	3130.93	3322.99	3248.5	3025.21	3051.29	2870.27	2708.75	3008.71	2707.13	2863.08	2884	2804.48	2880.33	3622.73	3361.24	3374.16	3213.7
Eukaryotic translation initiation factor 5A-2	Q9GZV4	9	4	17135.4	53.2216	1.39454	M	D	7.82892e-10	2.06545e-10	1.23987	M	PD	0.000340523	0.00130258	1.19137	P	C	6.19948e-06	1.63576e-05	1.0488	C	D	0.147194	0.0717474	244.805	278.384	227.842	291.722	275.895	270.829	249.997	244.168	204.458	254.233	170.31	212.176	171.449	196.808	190.056	173.458	188.46	176.014	162.019	182.306	223.849	239.176	228.14	235.778
Ubiquitin-conjugating enzyme E2 N	P61088;F8VQQ8;F8VSD4;F8VV71;F8VZ29	8	2	17194.9	53.1254	1.10958	D	P	0.00203473	0.000128064	1.02228	PD	M	0.448507	0.267266	1.05902	C	P	0.0158455	0.0102485	1.04775	D	C	0.092009	0.0486834	2855.51	2656.29	2724.76	2450.19	2594.42	2936.59	2610.35	2431.29	2680.47	2659.99	2692.36	3077.06	2836.28	2654.2	2946.44	2892.17	2648.54	3051.1	2946.4	2860.51	2739.9	2432.77	2603.9	2699.92
Eukaryotic peptide chain release factor subunit 1	P62495;B7Z7P8;I3L492;D6RCB3;D6RJE8	10	2	49259.1	53.0975	1.13235	C	D	1.19462e-06	1.52704e-07	1.06826	M	PD	0.00281714	0.00613646	1.05263	C	P	0.0170336	0.0109046	1.13235	C	D	6.77105e-06	2.14528e-05	2374.68	2236.86	2243.21	2041.25	2239.24	2312.35	2224.27	2213.98	2298.57	2242.71	1999.27	2080.75	2080.39	1912.21	2105.33	2023.75	1913.38	1994.46	2095.7	2022.8	2261.08	2185.32	2239.28	2194.86
Tryptophan--tRNA ligase_ cytoplasmic	P23381;G3V3H8;G3V3Y5;H0YJP3	10	3	53507.7	52.9255	1.14066	M	C	8.08932e-05	7.00846e-06	1.06922	M	PD	0.00268343	0.00594532	1.04973	P	C	0.0471544	0.0249121	1.08391	D	C	0.00659124	0.00534969	663.091	652.97	623.69	712.371	642.813	663.843	700.137	573.443	636.767	652.125	669.488	577.777	616.552	629.36	611.595	584.788	637.207	619.404	630.919	619.677	604.823	611.105	617.919	601.362
Roundabout homolog 2	F8W703;Q9HCK4;R4GMM8;A0A087WWM5;F8WBR3	10	1	158210	52.9161	1.12655	P	D	4.3978e-11	1.49094e-11	1.05696	M	PD	0.0172501	0.0236902	1.07627	P	C	0.000263665	0.000350836	1.04671	C	D	0.00506225	0.00430816	9590.69	9569.79	9601.16	9398.1	9273.71	9424.91	9585.94	9455.49	9973.65	9541.49	8582.29	8760.8	8469.54	8345.11	8538.89	8504.95	8412.99	8280.48	8515.97	8490.11	9941.92	9498.64	9465.36	9778.71
Cell cycle and apoptosis regulator protein 2	Q8N163;H0YB24;G3V119;E5RHJ4;E5RFJ3;E5RGU7;H0YC58;H0YC69	10	2	103529	52.8911	1.18271	M	D	7.49006e-08	1.20007e-08	1.15985	M	PD	3.1541e-08	1.74174e-06	1.12865	C	P	0.000448187	0.000547713	1.17314	C	D	0.000131542	0.00024886	1695.27	1702.33	1758.3	1665.26	1757.28	1952.79	1752.03	1737.5	1662.9	1742.63	1319.75	1499.06	1433.21	1422.19	1485.05	1507.85	1477.36	1613.2	1503.08	1473.42	1535.42	1546.16	1479.06	1570.71
ADP-ribosylation factor 6	P62330	8	2	20196.3	52.8295	1.3196	P	D	0.000407292	2.95886e-05	1.02078	PD	M	0.843116	0.418184	1.16754	P	C	0.00509209	0.00401475	1.13024	C	D	0.0409388	0.0246354	413.895	385.004	351.275	293.902	373.459	302.231	303.998	285.456	283.205	332.492	311.268	355.412	326.927	255.768	327.133	238.944	261.665	286.956	269.664	292.637	468.422	416.337	405.13	370.637
RNA-binding protein FUS	H3BPE7;P35637	9	1	53725.1	52.7805	1.6292	C	M	5.82612e-12	2.6209e-12	1.19977	PD	M	0.0184161	0.0249851	1.59989	C	P	2.38103e-08	1.66732e-07	1.17953	C	D	0.000824422	0.00101783	1743.69	2042.1	1730.49	1402.21	2052.23	1661.93	1545.46	1630.49	1506.44	1701.67	2575.26	2544.03	2537.26	2055.68	2397.16	2191.97	2117.72	2294.19	2440.32	2350.4	2120.48	1568.42	1804.98	1744.64
Adenosylhomocysteinase	P23526	6	2	48286.5	52.7571	1.06036	D	P	0.0546067	0.0027392	1.01175	PD	M	0.602452	0.331121	1.05911	C	P	0.0721365	0.0352622	1.00118	D	C	0.927952	0.295695	6018.14	5659.47	5754.04	5694.1	5631.92	5864.42	5515.13	5425.54	5878.52	5715.7	5931.17	6557	5982.74	5967.88	6011.34	5836.48	5598.15	5966.56	5718.97	5952.25	6077.93	5415.07	5679.46	5886.81
Pseudouridylate synthase 7 homolog-like protein	Q9H0K6;F8VZA0;F8VW99	12	1	81442	52.691	1.14381	C	P	0.000465455	3.35018e-05	1.04426	M	PD	0.203229	0.149386	1.14381	C	P	0.000338742	0.000429799	1.01597	C	D	0.569814	0.207316	534.78	482.641	489.422	513.222	517.039	536.741	613.606	540.281	552.696	531.159	591.545	513.328	534.761	593.317	511.371	536.975	547.002	490.625	529.836	538.751	453.08	499.497	496.043	448.159
40S ribosomal protein S13	P62277;J3KMX5;E9PS50	6	3	17222.3	52.5527	1.2679	M	D	6.66134e-16	7.6635e-16	1.12745	M	PD	0.00494486	0.00938947	1.00625	P	C	0.72029	0.217343	1.2414	C	D	4.68437e-10	7.94742e-09	10021.7	9898.91	9569.62	8954.32	9995.8	9673.89	9553.18	9359.18	9826.1	9650.3	7931.65	7630.24	7783.26	7604.92	7282.18	7734.51	7701.45	7189.92	7642.84	7611.22	9292.69	9869.34	9979.48	9230.93
GRIP and coiled-coil domain-containing protein 2	Q8IWJ2;B8ZZW2;H7C010	12	2	196993	52.3366	1.0279	D	C	0.805183	0.0337547	1.01066	PD	M	0.700048	0.366461	1.00958	P	C	0.840486	0.242907	1.0279	D	C	0.157048	0.0752258	3116.88	3459.61	3178.72	2794.05	3229.16	3136.6	2858.06	3410.44	3216.68	3155.58	3259	3145.61	3294.31	3241.48	3051.11	3155.31	3381.64	3175.55	3257.19	3217.91	3107.6	3561.1	3185.55	2826.15
AP-2 complex subunit mu	Q96CW1;A0A087WY71;E9PFW3;C9JJ47;C9JGT8;C9JJD3;C9JPV8;C9JTK4;H7C4C3	11	1	49996.9	52.1903	1.11236	D	M	0.00894103	0.000503576	1.06908	PD	M	0.0371217	0.0423109	1.01995	P	C	0.539123	0.177309	1.10601	D	C	0.00663541	0.00537725	844.822	872.701	886.231	971.702	949.502	831.474	1058.68	872.654	876.186	907.105	1032.84	1107.19	899.245	993.842	952.618	982.808	1064.26	1009.95	1038.46	1009.02	902.421	1027.42	911.109	906.366
Protein S100-A13	Q99584	7	5	11471.2	51.8713	1.15779	D	C	3.41366e-09	7.62932e-10	1.01599	PD	M	0.428826	0.25903	1.06181	P	C	0.00540385	0.00421051	1.15779	D	C	6.41469e-07	3.09518e-06	8670.97	8696.29	9230.63	9064.96	8581.66	9168.22	8786.32	8623.04	9061.16	8875.92	9148.75	9356.57	9514.93	9049.59	9585.37	9576.99	9251.91	9845.81	9340.56	9407.83	8617.56	8395.15	8532.15	8999.09
Structural maintenance of chromosomes flexible hinge domain-containing protein 1	A6NHR9;J3KTL8;A0A2R8YCU7;J3QSH1	10	1	228085	51.71	1.35801	D	P	0.000624889	4.4029e-05	1.0517	M	PD	0.483309	0.281365	1.03518	C	P	0.731197	0.220063	1.31186	D	C	0.00209997	0.00209974	1336.91	1057.59	896.633	977.469	1187.02	800.754	1093.99	983.243	795.994	1014.4	1388.44	1086.66	1077.92	1222.03	1059.12	940.962	1252.22	982.186	989.232	1110.97	749.5	901.442	774.456	645.689
Lysophospholipid acyltransferase 7	Q96N66;A9C4B8;A0A0G2JNX6;C9J4E9;H7C2M4;M0R1Z5	7	3	53449.4	51.7019	1.19689	D	P	0.000234255	1.79861e-05	1.03996	PD	M	0.554009	0.312546	1.01569	C	P	0.629551	0.198072	1.1784	D	C	4.12544e-07	2.14825e-06	2369.43	2505.88	2242.68	2266.9	2418.13	2140.06	2228.56	2281.63	2379.26	2314.73	2866.04	2566.67	2604.52	2783.2	2504.09	2561.93	2722.61	2499.27	2498.34	2622.96	1861.65	2669.15	2164.09	1820.66
Double-stranded RNA-binding protein Staufen homolog 1	A0A087X1A5;O95793;Q5JW30	8	1	55174.3	51.6289	1.27978	D	P	2.54917e-05	2.46071e-06	1.07588	PD	M	0.356133	0.2254	1.27694	C	P	0.000239034	0.000324573	1.00222	D	C	0.958845	0.303062	477.342	489.661	483.202	466.986	507.395	403.464	467.372	468.352	467.603	470.153	673.217	510.581	590.886	655.286	472.093	484.792	676.572	521.815	525.909	567.905	389.156	452.985	388.775	454.73
Retinoblastoma-like protein 2	Q08999;F5H837	12	1	129793	51.5718	1.09679	C	P	0.288506	0.0129776	1.04705	M	PD	0.317241	0.206142	1.09679	C	P	0.0980322	0.0453432	1.02956	C	D	0.522393	0.193757	863.269	783.183	872.031	709.511	851.719	705.17	739.962	696.446	776.801	777.566	965.592	764.993	740.544	830.008	712.311	658.661	831.88	652.207	738.714	766.101	633.262	780.695	744.403	542.423
ATP-binding cassette sub-family C member 8	A0A2R8Y4V0;Q09428;A0A2R8Y6Q0;A0A2R8YDG0;A0A2R8Y4Z4;A0A2R8Y5D8;A0A2R8YEE5;A0A2R8YGQ6;E9PK50;A0A2R8Y5X1;A0A2R8Y7I1;A0A2R8YHG6	11	2	180841	51.5155	1.0825	C	M	3.64551e-05	3.40201e-06	1.04856	PD	M	5.68453e-05	0.000365382	1.0399	C	P	0.0409992	0.0220874	1.02494	C	D	0.142034	0.0693607	4621.57	4737.15	4758.34	4542.29	4637.41	4689.7	4630.74	4461.31	4754.03	4648.06	4943.25	5007.23	5004.04	4814.61	5011.79	4931.63	4824.41	4815.81	4828.97	4909.08	4870.48	4843.85	4863.25	4968.99
HIV Tat-specific factor 1	O43719	9	4	86423.2	51.3901	1.15596	C	D	0.000595667	4.21818e-05	1.02731	M	PD	0.350793	0.22292	1.13946	C	P	0.00361546	0.00298218	1.15596	C	D	0.000180235	0.000312452	291.115	292.754	277.134	264.931	274.604	249.801	264.872	262.858	242.828	268.989	256.354	260.746	277.061	237.898	276.801	246.235	247.973	278.565	257.958	259.955	306.378	242.988	274.302	262.304
Prenylcysteine oxidase 1	Q9UHG3;C9K055;F8W8W4;C9JM55;C9JGT6	9	1	57039.5	51.3388	1.27418	M	C	0.000637336	4.47711e-05	1.13878	M	PD	0.0079801	0.01323	1.10835	P	C	0.174756	0.0731778	1.12945	D	C	0.00165633	0.00175278	540.849	520.195	572.03	534.922	621.535	596.438	484.152	476.189	505.206	539.057	454.365	476.17	495.949	491.175	474.025	491.488	457.44	474.915	484.911	477.826	593.901	407.87	425.94	500.969
Histone H2A type 2-B	Q8IUE6	5	1	13995.3	51.3308	1.2479	P	D	0.0135687	0.0007416	1.09757	M	PD	0.0270376	0.0327699	1.2249	P	C	0.0689982	0.0339784	1.01878	C	D	0.818724	0.270364	4709.83	4799.13	4892.4	4859.59	5229.57	5422.43	5035.1	5241.6	5226.53	5046.24	3796.61	4073.9	4167.36	4297.49	4264.91	3717.21	4123.53	4207.17	4167.22	4090.6	5305.26	5014.71	5007.45	5076.67
Low molecular weight phosphotyrosine protein phosphatase	P24666;G5E9R5;F2Z2Q9;D3YTI2	8	2	18498.7	51.295	1.04883	M	P	0.015508	0.000840393	1.03467	M	PD	0.0160377	0.0225383	1.03603	C	P	0.0257325	0.0150998	1.00844	C	D	0.552856	0.202627	1777.63	1694.85	1816.5	1756.67	1679.17	1794.64	1705.37	1760.71	1693.43	1742.11	1693.14	1668.81	1727.11	1746.13	1783.33	1632.08	1633.06	1727.23	1747.17	1706.45	1669.87	1570.17	1669	1661.79
Protein SGT1 homolog	Q9Y2Z0	10	1	41309.3	51.2063	1.16011	C	M	0.00176081	0.000112131	1.1028	PD	M	0.00509233	0.0095078	1.05867	C	P	0.051984	0.0269426	1.04535	C	D	0.158519	0.075586	279.55	329.858	299.198	379.686	299.99	296.932	345.351	373.891	326.077	325.615	325.732	373.137	345.923	366.319	422.032	351.623	342.936	355.712	368.845	361.362	354.771	355.163	344.442	345.157
Cell division control protein 42 homolog	P60953;A0A590UJK8;Q5JYX0;A0A494BZX6;A0A494C1M1;A0A3B3IRV0;B1AH79;F8WET9;G3V476;G3V4H1;P17081;Q9H4E5	6	3	21600.8	51.1945	1.29775	D	P	4.92255e-06	5.50957e-07	1.02879	PD	M	0.708957	0.37063	1.08701	C	P	0.0737178	0.0359217	1.19386	D	C	0.00059198	0.000774494	4143.6	3822.46	3323.59	4082.75	3873.45	3369.63	4142.33	3771.39	3348.29	3764.17	4736.25	4247.49	4043.72	4760.44	4374.52	4024.78	4845.74	4292.46	4043.55	4374.33	3093.73	3528.07	3216.86	3216.49
Trifunctional enzyme subunit beta_ mitochondrial	F5GZQ3;P55084;B5MD38	8	1	49882.7	51.1845	1.59227	M	C	7.49757e-11	2.44724e-11	1.28757	M	PD	0.000434024	0.00154705	1.40157	P	C	5.6524e-07	2.30253e-06	1.07172	D	C	0.173949	0.0814646	774.952	719.891	627.611	734.041	742.209	856.88	697.096	565.806	795.28	723.752	405.366	486.957	524.452	481.727	544.299	427.844	456.735	571.066	485.82	487.141	680.593	557.269	639.739	613.993
FACT complex subunit SSRP1	Q08945;E9PMD4	9	1	81417.1	51.1243	1.10686	M	P	0.0529851	0.00266253	1.08635	M	PD	0.0198957	0.0260898	1.04349	C	P	0.185487	0.0768079	1.00553	C	D	0.820366	0.27051	1054.2	980.712	969.343	949	1002.45	893.811	1024.5	809.525	814.371	944.213	833.425	899.136	873.765	805.946	871.19	897.707	985.72	919.466	881.002	885.262	928.783	889.183	913.748	821.39
pre-rRNA 2'-O-ribose RNA methyltransferase FTSJ3	Q8IY81	10	2	96957.8	51.1161	1.68084	C	D	0.499919	0.0216695	1.12654	M	PD	0.17586	0.132984	1.43137	C	P	0.62613	0.197421	1.68084	C	D	0.250412	0.107353	62.768	39.6815	71.2817	72.7128	72.5248	81.819	85.6101	74.3677	76.9604	70.8585	48.9386	60.7707	65.4428	67.7813	53.6542	57.3601	57.884	56.8195	52.062	57.857	81.9597	41.8542	56.3238	81.6086
Sterol-4-alpha-carboxylate 3-dehydrogenase_ decarboxylating	Q15738;C9JDR0	9	1	42185.5	51.0333	1.91715	M	C	0.000231436	1.78478e-05	1.20463	M	PD	0.114559	0.0960889	1.30466	P	C	0.146979	0.0635521	1.87831	D	C	0.00143855	0.00157296	653.517	461.875	362.267	463.236	480.24	312.936	568.29	355.223	372.155	447.749	634.915	379.873	381.873	679.601	327.527	279.486	564.155	329.431	371.244	438.678	224.475	492.194	223.338	247.6
UHRF1-binding protein 1-like	A0JNW5;A0A0C4DGH6	11	1	165624	50.9892	1.32053	C	P	0.000103196	8.70432e-06	1.06663	PD	M	0.321742	0.20817	1.32053	C	P	0.00040719	0.000502906	1.13602	C	D	0.0282551	0.0179988	311.367	283.717	290.52	293.97	270.235	274.119	229.326	215.285	240.877	267.713	267.779	320.61	305.643	308.184	340.153	346.997	242.557	310.906	320.142	306.997	320.228	239.326	271.265	337.4
Peroxiredoxin-4	Q13162;H7C3T4	7	2	30768	50.981	1.21743	P	C	1.22379e-05	1.25742e-06	1.01361	M	PD	0.463551	0.273009	1.21743	P	C	0.000917335	0.00099999	1.14645	D	C	0.00754446	0.00595787	1473.72	1390.23	1515.82	1472.1	1475.32	1502.32	1427.96	1419	1467.44	1460.43	1411.17	1326.62	1433.59	1365.11	1464.49	1416.54	1347.31	1401.05	1412.16	1397.56	1529.11	1438.91	1534.65	1518.86
Complement component 1 Q subcomponent-binding protein_ mitochondrial	Q07021;I3L3B0;I3L3Q7	6	2	31761.5	50.9089	1.16745	M	D	4.31109e-08	7.36106e-09	1.09234	M	PD	0.00242772	0.00558285	1.0751	P	C	0.00611673	0.00469506	1.05807	C	D	0.0348559	0.0214161	8911.63	8963.11	9187.88	8265.34	8592.63	8784.84	8402.38	8217.72	8829.03	8683.84	7268.38	7746.77	7558.73	7150.18	7797.02	7387.63	6935.58	7542.9	7557.32	7438.28	8740.25	8290.79	8820.6	8655.28
60S ribosomal protein L3-like	Q92901	8	1	46638.2	50.8577	1.17908	C	M	6.48169e-06	7.0962e-07	1.09057	PD	M	0.00816974	0.0134874	1.13192	C	P	0.00206308	0.00188595	1.03476	C	D	0.196603	0.0894479	4357.86	3746.16	3900.42	3803.96	3652.84	3774.41	4030.45	3811.32	4220.05	3921.94	4698.38	4442.84	4530.89	4347.12	4790.5	4454.17	4185.09	4371.73	4399.78	4468.94	4782.85	4051.76	3989.36	4329.76
Ubiquitin carboxyl-terminal hydrolase 40	Q9NVE5;H7C0C4	9	2	141727	50.7495	1.26626	M	D	9.11671e-09	1.83846e-09	1.15089	M	PD	0.00120894	0.00355898	1.08373	P	C	0.0123278	0.008321	1.10773	C	D	0.00355115	0.00322572	2135.44	2226.41	2194.5	1934.67	1999.48	2187.88	2094.97	2267.03	2211.75	2139.13	1674.45	1785.98	1662.77	1464.83	1782.26	1708.29	1591.63	1724.46	1809.31	1689.33	2234.13	2039.28	2109.83	2057.39
Keratin_ type I cuticular Ha3-II	Q14525	7	1	47354.2	50.7293	1.27082	M	C	0.146254	0.00692558	1.16194	M	PD	0.103142	0.0894472	1.04644	P	C	0.65843	0.203707	1.14096	D	C	0.291117	0.121806	189.552	263.925	189.703	137.011	164.512	196.869	176.684	267.618	192.988	197.651	223.037	182.316	184.574	152.299	136.725	107.208	218.933	159.316	232.683	177.455	142.765	207.719	141.111	133.311
Mitochondrial import receptor subunit TOM40 homolog	O96008;K7EJ57;K7EKG4	8	1	38235.3	50.7163	1.10712	M	D	0.00824651	0.00046746	1.06347	M	PD	0.0509101	0.0539492	1.02161	C	P	0.507842	0.170013	1.10547	C	D	0.00320893	0.00295571	2582.74	2853.21	2867.32	2535.69	2933.22	2725.75	2680.45	3035.82	2739.61	2772.64	2226.98	2651.73	2587.28	2490.42	2636	2475.58	2273.12	2580.03	2618.29	2504.38	2646.21	2865.47	2815.49	2309.93
THO complex subunit 4	Q86V81;E9PB61	7	3	26887.9	50.6988	1.15945	M	C	4.62656e-05	4.20568e-06	1.08092	M	PD	0.0170708	0.0235263	1.11925	P	C	0.000859416	0.000943497	1.02605	D	C	0.361658	0.14531	15064.4	13936.3	12350.8	12927.9	13065.3	12404.7	12513	12293.6	11720.2	12919.6	11452.1	12550.4	11627.7	10663.9	12281.3	10630.2	11042.2	11774.9	10875.2	11433.1	14254.8	12252.9	13125.8	12477.3
Paraplegin	Q9UQ90;A0A2R8YDQ1;A0A2R8YFW4;A0A2U3TZH1;A0A2R8Y4Y7;A0A2R8Y726;A0A2R8Y7B8;A0A2R8Y3M4;A0A2R8Y6K2;A0A2R8Y7E2;A0A2R8YGZ0;A0A2R8Y4M8;A0A2R8Y6E8;A0A2R8YFJ7;J3KRF6;A0A2R8Y4M0;A0A2R8Y4Z7;A0A2R8Y632;A0A2R8Y729;A0A2R8Y7N2;A0A2R8YFF4;A0A2R8YG79;A0A087X0F5;A0A2R8Y617;A0A2R8Y6Z7;A0A2R8Y856;A0A2R8YEH4;H3BMP1	10	1	88463	50.5532	1.9161	C	D	1.37197e-07	2.11606e-08	1.19929	M	PD	0.0442459	0.0481895	1.67119	C	P	9.43578e-07	3.43223e-06	1.9161	C	D	1.82194e-06	7.48618e-06	221.254	163.4	209.82	133.664	173.858	217.719	186.694	129.029	189.867	180.59	177.437	148.049	212.377	121.126	97.6242	130.342	95.6088	138.796	141.34	140.3	167.209	158.829	200.851	123.184
Unconventional myosin-IXb	M0R0P8;M0R300;Q13459;M0QXP0;M0R240;M0R332	11	2	244997	50.313	1.0434	C	M	0.422844	0.018616	1.018	PD	M	0.26093	0.180596	1.02229	C	P	0.496855	0.167197	1.02763	C	D	0.385532	0.152916	2763.22	2946.98	2943.54	2735.44	3062.12	3083.96	3017.69	2849.56	2879.51	2920.22	2916.34	3043.54	3022.46	2915.28	2955.97	3076.38	2751.96	3061.44	2942.07	2965.05	3050.34	3079.19	3147.41	2766.38
Cytosolic acyl coenzyme A thioester hydrolase	O00154;K7EKP8	8	1	42480.4	50.1477	1.4683	M	C	0.000472639	3.3984e-05	1.14973	M	PD	0.131646	0.106904	1.12183	P	C	0.271449	0.104007	1.43232	D	C	0.00081461	0.00100809	264.486	200.579	178.045	144.902	231.74	151.412	233.111	195.781	156.501	195.173	234.956	210.953	213.782	167.694	227.434	158.172	155.684	195.789	149.05	190.391	176.773	123.601	192.559	140.019
40S ribosomal protein S10	P46783;A0A1W2PQS6;A0A2R8Y6L3;A0A2R8Y7H1;A0A2R8YFH6;F6U211;S4R435	8	1	18897.8	49.7767	1.26113	M	D	0	0	1.13198	M	PD	0.00201696	0.00489673	1.02584	C	P	0.0341734	0.0191662	1.25993	C	D	4.88498e-14	1.03742e-11	12262.8	11598.3	10972.5	11738.7	11863.7	11218.3	11973.6	11640	11144.2	11601.4	9359.07	9403.92	8932.87	9332.98	9383.21	9058.15	9294.79	9084.87	8942.61	9199.16	11136.2	11845.7	11163.6	10965.9
Nuclear migration protein nudC	Q9Y266;A0A0A0MSU9;A0A0A0MSS4	8	3	38300	49.746	1.07261	M	D	0.00353495	0.000212938	1.03562	M	PD	0.117839	0.0982002	1.02561	P	C	0.187162	0.0773264	1.04467	C	D	0.0154872	0.010875	1822.33	1686.35	1620.5	1572.6	1634.75	1549.45	1612.35	1597.15	1679.8	1641.7	1626.09	1613.98	1525.73	1469.07	1574.9	1476.54	1553.12	1461.31	1474.33	1530.56	1732.09	1669.29	1669.81	1687.42
Ubiquitin carboxyl-terminal hydrolase 15	Q9Y4E8;H0YI31;F8VVY7;F8VZG8;F8W0H4	9	1	113674	49.6379	1.14202	M	D	1.14748e-05	1.18596e-06	1.10811	M	PD	0.000117347	0.000621762	1.02173	C	P	0.243941	0.0959206	1.08427	C	D	0.00119856	0.00136444	1387.53	1556.51	1540.75	1468.33	1534.7	1491.99	1516.37	1545.2	1678.45	1524.43	1270.44	1407.65	1367.47	1300.05	1233.38	1431.44	1386.73	1363.89	1252.56	1334.85	1305.97	1408.48	1394.97	1423.8
Oxysterol-binding protein-related protein 8	Q9BZF1;F8VQX7;F8VUA7;F8VZB8;F8W060;F8W1F1	10	3	101823	49.4444	1.43382	M	C	6.00304e-07	8.22804e-08	1.17145	M	PD	0.000634612	0.00210867	1.28805	P	C	0.000368104	0.000463257	1.1599	D	C	0.0393634	0.0238237	219.321	238.446	258.845	242.565	223.63	229.849	239.131	256.943	218.922	236.406	228.4	161.56	192.784	229.382	166.519	170.872	194.926	178.718	198.024	191.243	230.546	208.468	227.258	227.554
60S ribosomal protein L30 (Fragment)	E5RI99;P62888;A0A0B4J213;A0A0C4DH44;E5RJH3	5	2	12827	49.3708	1.1641	C	D	8.27356e-09	1.68783e-09	1.00728	M	PD	0.646045	0.34747	1.10723	C	P	5.48746e-05	9.51054e-05	1.1641	C	D	1.23451e-06	5.50238e-06	6985.96	6957.01	7346.81	7541.76	7183.01	7404.44	7497.56	7345.41	7366.7	7292.07	6702.1	7481.85	7047.64	6694.49	7371.45	6837.74	6862.94	7391.28	7133.54	7058.11	7415.38	7088.81	7207.66	7720.27
Myosin light polypeptide 6	B7Z6Z4;F8VPF3;F8W1R7;G3V1V0;G8JLA2;J3KND3;P60660;F8VZU9;F8W180;G3V1Y7;H0YI43;F8VXL3	5	3	26992.1	49.282	1.2135	D	P	2.35632e-08	4.28393e-09	1.01241	PD	M	0.865938	0.427073	1.13297	C	P	0.000288102	0.000375815	1.07108	D	C	0.0193979	0.0130797	8567.34	8447.72	8272.8	8492.88	8382.42	8405.07	8500.85	8221.69	8686.86	8441.96	9482.26	8977.31	9369.59	9927.95	8618.87	9525.25	9957.07	8743.88	9737.93	9371.12	7307.81	8230.95	7827.07	7224.99
SHC SH2 domain-binding protein 1	Q8NEM2	11	1	76774.1	49.191	3.92767	C	P	0	0	1.00153	PD	M	0.598007	0.330008	3.92767	C	P	8.54872e-15	6.61648e-13	1.62746	C	D	2.79478e-09	3.06227e-08	376.392	310.874	353.519	322.024	274.276	359.85	299.282	219.8	292.677	312.077	436.209	466.32	509.691	380.221	466.093	456.413	406.947	400.205	455.689	441.976	206.248	179.093	228.542	166.67
Serine-threonine kinase receptor-associated protein	Q9Y3F4;H0YH33	9	2	38780.5	49.1407	1.3493	C	M	0.0011952	7.92026e-05	1.23863	PD	M	0.00974697	0.0152866	1.01438	C	P	0.862699	0.246841	1.17629	C	D	0.0722895	0.0403609	369.744	324.053	357.056	254.925	331.742	258.914	291.015	292.264	311.37	310.12	394.972	500.644	339.574	226.427	418.564	294.539	313.99	356.139	356.76	355.734	517.108	380.938	408.183	439.838
Protein SET	A0A0C4DFV9;Q01105;A0A087X027;P0DME0	6	4	31124.1	49.1303	1.18035	M	D	1.15781e-08	2.27103e-09	1.12182	M	PD	7.27845e-05	0.000442447	1.0486	P	C	0.0423984	0.022762	1.05317	C	D	0.00388476	0.00345711	16472.6	15754.8	15030.8	15020.2	14817.2	15276.5	15490.6	14598.2	14243.2	15189.4	13469.3	13450.3	12932.7	12621.2	13179.3	12307.3	12538.5	12693.4	12624.9	12868.5	15634.8	14416.8	14831.6	14681
182 kDa tankyrase-1-binding protein	Q9C0C2;A0A2R8Y5C4	11	1	182822	49.0961	140.196	C	P	0.131347	0.00624496	1.02231	M	PD	0.939678	0.449586	140.196	C	P	0.0896376	0.0423462	18.8233	C	D	0.862818	0.281508	5.66509	0	0	3.52623	0	0	4.96195	4.47655	0	2.06998	3.48909	3.89717	7.45867	4.62195	0	0.000708032	7.50411	2.97723	2.18328	3.57025	0	4.31421	0	0
Dynein light chain 2_ cytoplasmic	Q96FJ2	4	2	10463.9	49.0439	1.13348	D	P	0.00371348	0.000222167	1.00365	PD	M	0.928133	0.445966	1.01919	C	P	0.472875	0.160876	1.11214	D	C	0.00448263	0.00390613	2303.57	1855.37	1927.55	1940.22	1632.15	1905.34	1898.52	1853.57	1839.23	1906.17	2239.11	2272.05	2081.2	1911.33	2044.4	1834.38	1990.71	2081.66	1840.53	2032.82	1926.17	1872.99	1834.56	1775.51
Proteasome adapter and scaffold protein ECM29	Q5VYK3;J3KN16;F6XAQ5	11	2	206116	49.0422	1.12065	P	M	0.00450422	0.000265848	1.10261	PD	M	0.000853785	0.00266739	1.04979	P	C	0.185576	0.0768079	1.01599	D	C	0.503791	0.188452	781.679	723.02	769.651	795.502	732.856	663.975	773.516	775.2	755.817	752.357	767.838	802.591	829.447	827.218	798.16	846.053	786.537	883.988	802.048	815.987	850.048	722.096	835.162	932.226
Serine/arginine-rich-splicing factor 7	A0A0B4J1Z1;C9JAB2;Q16629	7	1	15990.8	49.0263	1.1175	P	D	4.8997e-07	6.82236e-08	1.03464	M	PD	0.153688	0.120277	1.01308	P	C	0.518171	0.172248	1.10307	C	D	2.01788e-06	8.1014e-06	4951.59	4688.24	4915.41	4402.31	4694.96	4812.81	4748.65	4675.14	4761.44	4738.95	4299.51	4427.69	4326.6	4230.63	4515.59	4355.73	4097.18	4386.06	4296.41	4326.16	5094.78	4602.72	4866.71	5035.53
60S ribosomal protein L14	E7EPB3;P50914	7	3	14672.1	48.9452	1.26243	C	D	8.71969e-13	4.89538e-13	1.03322	M	PD	0.269436	0.184984	1.07479	C	P	0.00249029	0.00219025	1.26243	C	D	4.16272e-10	7.29782e-09	4679.54	4800.16	4968.2	4506.15	5036.56	4945.72	4519.86	4716.32	4793.71	4774.02	4101.89	4360.95	4278.25	4220.93	4380.44	4385.71	4010.86	4210.47	4296.67	4249.58	5171.06	5054.24	5139.08	5266.52
Asparagine synthetase [glutamine-hydrolyzing]	P08243;F8WEJ5;C9J057;C9JLN6;C9JM09;C9JT45	9	2	64940.3	48.929	1.29717	P	D	1.95266e-10	5.70967e-11	1.03548	PD	M	0.618988	0.337079	1.21935	P	C	4.62135e-07	1.91614e-06	1.06382	C	D	0.0442634	0.0262457	1108.73	1062.03	1200.01	1125.59	1146.22	1164.54	1085.18	1153.44	1205.54	1139.03	890.628	1080.69	1076.66	956.103	995.806	1111.65	1005.8	1065.37	1059.06	1026.86	1376.26	1260.89	1306.53	1393.54
Eukaryotic translation initiation factor 4H	Q15056	7	2	27442.1	48.9146	1.04949	C	D	0.144146	0.00683496	1.01039	PD	M	0.640071	0.34473	1.02026	C	P	0.435642	0.151503	1.04949	C	D	0.0481567	0.0282359	4905.97	4957.73	4993.83	4758.2	4875.49	4882.43	4749.85	4473.84	4784.35	4820.19	4708.28	4917.39	5100.52	4547.01	5124.87	4541.47	4577.83	4921.91	4773.97	4801.47	5531.1	4781.93	4847.69	5102.37
Probable ATP-dependent RNA helicase DDX60	Q8IY21;H0Y8Z7;H0Y9B2	11	1	199849	48.7861	2.78274	M	C	0.00199084	0.00012564	1.53587	M	PD	0.125655	0.103395	1.43449	P	C	0.0753499	0.0366018	2.18919	D	C	0.00969656	0.00742331	1550.33	987.601	336.135	1434.74	852.97	280.688	1470.83	846.907	287.208	894.156	1304.49	617.572	380.386	1225.87	522.67	323.039	1206.62	469.273	280.996	703.435	426.759	962.498	222.407	316.683
Chromobox protein homolog 1	P83916;B5MD17;J3KS05;K7ELA4	6	1	21531.9	48.7855	1.43763	D	M	8.96325e-09	1.81272e-09	1.27772	PD	M	0.000333622	0.00129514	1.11298	C	P	0.019791	0.012287	1.15557	D	C	0.00251443	0.00245351	413.875	521.283	525.974	500.443	486.157	554.049	498.053	582.473	553.058	515.041	745.354	680.816	744.842	739.29	615.458	778.991	829.485	783.712	745.997	740.438	498.448	620.668	572.956	514.858
60S ribosomal protein L27	P61353;K7ELC7;K7EQQ9;K7ERY7	8	6	15797.8	48.6795	1.26272	C	D	1.11022e-16	1.47004e-16	1.04726	M	PD	0.166223	0.127846	1.04061	C	P	0.00352484	0.00293875	1.26272	C	D	3.40178e-11	8.94567e-10	6345.13	6050.79	6104.48	5723.39	5826.32	5893.57	6012.55	6086.8	6312.72	6039.53	5401.9	5290.22	5044.38	4946.46	5307.67	5309.87	5255.22	5002.86	5339.45	5210.89	6450.59	6467.59	6318.99	6378
Ras-related protein Rab-39B	Q96DA2	7	2	24850.3	48.6004	1.0984	M	D	0.291087	0.0130779	1.06143	M	PD	0.225367	0.161689	1.05157	P	C	0.384235	0.138106	1.01719	C	D	0.699467	0.240601	605.646	494.094	447.423	479.619	426.262	474.813	473.092	432.978	414.348	472.03	554.726	466.691	427.788	419.346	433.581	408.114	395.678	373.747	388.038	429.745	470.091	550.657	438.994	420.552
Chromodomain-helicase-DNA-binding protein 2	O14647;A0A0D9SEP7;A0A1B0GTU9;A0A0D9SFI3;A0A0D9SGK0;A0A1B0GTM9;B7Z3I4	9	1	212313	48.5767	1.51447	P	D	0.514907	0.0222504	1.00338	PD	M	0.777989	0.396413	1.15904	P	C	0.321818	0.120134	1.30665	C	D	0.706654	0.242283	149.722	131.059	153.638	127.129	157.898	127.766	165.853	167.769	154.541	148.375	94.6792	149.006	143.069	87.6057	109.725	137.431	98.1052	124.458	121.667	118.416	182.684	182.24	196.274	136.997
Serine/threonine-protein kinase PAK 2	Q13177;H7C1X3	9	1	58327.9	48.5028	1.62769	D	C	4.29002e-06	4.88736e-07	1.01993	PD	M	0.896067	0.437324	1.047	P	C	0.636943	0.19914	1.62769	D	C	4.7232e-05	0.000104736	1094.51	1148.58	926.699	1320.31	1141.76	896.707	1250.05	1160.06	966.908	1100.62	1475.15	1133.51	1203.28	1734.32	1068.88	1396.5	1817.93	1147.73	1319.1	1366.26	678.079	1023.13	750.206	813.658
Ribose-phosphate pyrophosphokinase 2	P11908;B1ALA9;P60891;A0A2R8Y7H4;A0A0B4J207;A6NMS2;D3YTJ7;H7C540;P21108;A0A0A0MRQ9;A0A6Q8PGP2	8	3	35168.4	48.4855	1.20907	D	C	0.00172492	0.000110045	1.00634	PD	M	0.941846	0.450074	1.02368	P	C	0.611612	0.194534	1.20907	D	C	0.0010246	0.00120965	448.168	465.031	363.069	461.992	468.157	390.433	495.475	465.947	379.264	437.504	514.347	428.163	416.418	527.501	476.099	474.43	544.032	501.335	409.165	476.832	431.208	374.149	355.807	444.608
B-cell receptor-associated protein 31	P51572;A0A2R8Y5M6;C9J0M4;C9JMD7;C9JQ75;C9JSP1;C9JM14	7	2	28048.7	48.3514	1.04954	D	C	0.0804729	0.00394093	1.00072	PD	M	0.963753	0.45582	1.04673	P	C	0.066446	0.0329663	1.04954	D	C	0.0389419	0.023623	9290.53	9886.14	9789.34	9502.53	9853.87	10157.8	9557.43	10571.5	10438.7	9894.2	9524.76	9709.78	9892.71	10246.9	9586.74	9402.64	10369.8	10293.6	10204.4	9914.58	9259.16	10283.4	9996.54	9418.45
Centromere protein C	Q03188;H0Y8J2	10	3	107461	47.9159	1.28378	M	C	0.00178754	0.000113524	1.05081	M	PD	0.318336	0.206307	1.2434	P	C	0.00132203	0.00133754	1.20002	D	C	0.0416521	0.0250075	242.818	245.453	241.451	310.85	247.387	265.42	313.563	278.587	255.502	266.781	193.66	185.847	237.178	282.517	217.624	279.079	321.594	250.295	276.572	249.374	260.317	228.967	251.72	254.59
Serine/threonine-protein phosphatase 2A 65 kDa regulatory subunit A beta isoform	P30154;H0YDG7	9	1	66840.9	47.8564	1.16991	C	M	2.83214e-06	3.35729e-07	1.05106	PD	M	0.0266052	0.0325478	1.12501	C	P	0.000280824	0.00036839	1.1014	C	D	0.0014618	0.00158847	2059.41	1990.94	1880.15	1851.55	1924.96	1888.66	1971.46	1784.36	1937.17	1920.96	2194.59	2251.4	1997.03	2046.49	2060.66	1925.67	1949.75	1998.32	1940.16	2040.45	2148.59	1970.96	1985.66	2163.56
Latexin	Q9BS40;H7C5A4	6	3	25864.3	47.6393	1.23522	C	D	1.78846e-12	9.36633e-13	1.05218	M	PD	0.141296	0.113177	1.01773	C	P	0.445967	0.153379	1.23522	C	D	8.18393e-11	1.72171e-09	4566.47	4695.18	4746.53	4539.62	4671.51	4661.6	4698.01	4575.56	4513.46	4629.77	3886.4	4110.7	4064.25	3875.62	4010.3	3922.4	3864.56	4127.25	3917.04	3975.39	5075.16	4548.7	4856	5339.26
60S ribosomal protein L24	C9JNW5;C9JXB8;P83731	7	4	17656.7	47.623	1.26543	C	D	0	0	1.00684	PD	M	0.905625	0.440277	1.07544	C	P	4.16309e-05	7.67173e-05	1.26543	C	D	9.28613e-12	3.05247e-10	5139.73	5361.41	5377.7	5130.39	5283.84	5099.15	5047.96	5242.76	5462.18	5238.35	4801.91	5027.9	4841.36	4741.48	5077.69	4731.53	4763.96	4764.13	4865.15	4846.12	5794.27	5679.01	5697.8	5742.1
Unconventional myosin-6	A0A0A0MRM8;A0A1Y0BRN3;A0A590UJ40;E7EW20;Q9UM54;A0A0D9SGC1;A0A590UJ75;A0A590UK22;A0A590UKB0;A0A590UJY4;A0A590UK71;A0A5F9ZI03;Q5JVM0;A0A590UJW9	9	1	146385	47.5862	1.42869	M	D	0.0224055	0.00118044	1.24404	M	PD	0.0830195	0.0763209	1.20613	P	C	0.056571	0.0285862	1.07521	C	D	0.603336	0.21672	410.84	301.067	212.078	164.051	250.044	164.505	224.101	209.887	171.182	234.195	180.625	208.658	163.273	82.9789	209.571	132.341	165.516	170.822	161.52	163.923	254.64	219.58	219.122	207.707
Heterogeneous nuclear ribonucleoprotein L-like	Q8WVV9;B7WPG3;C9IYN3;V9GYK2;H7C464;C9JJZ7	10	2	60938.6	47.5795	1.05897	C	M	0.0160901	0.000867248	1.04472	PD	M	0.0188925	0.0252795	1.00652	C	P	0.63774	0.199164	1.02088	C	D	0.238874	0.103658	2008.5	1987.85	2115.19	1951.26	2059.87	2026.63	1973.82	1840.69	2110.3	2008.24	2134.66	2289.22	2051.83	2068.01	2117.61	2066.61	1923.04	1993.39	2104.25	2083.18	2182.09	2090.67	2058.92	2196.08
NK-tumor recognition protein	P30414;A8K7K2;C9JMM5	11	2	166703	47.5496	2.37491	M	C	7.27184e-07	9.70183e-08	1.348	M	PD	0.00631056	0.0111731	1.69789	P	C	0.000991069	0.00106536	1.82571	D	C	0.000166573	0.000292026	1096.84	589.693	627.434	1148.51	644.229	635.691	1307.45	711.487	655.297	824.07	555.927	661.819	580.41	638.638	659.073	570.481	689.38	771.349	574.459	633.504	698.492	517.467	416.503	724.66
Copine-4	Q96A23;D6RCT2;D6RFY4;D6RI99	9	1	63250.7	47.4996	1.79004	D	C	9.98554e-06	1.04279e-06	1.03424	M	PD	0.656279	0.35057	1.29816	P	C	0.0293479	0.0169934	1.79004	D	C	0.000111697	0.000214688	870.547	761.249	576.564	835.595	783.188	502.75	829.508	800.197	569.945	725.505	890.012	749.289	766.041	998.638	718.057	737.499	1024.66	761.293	673.48	813.219	480.798	672.008	475.298	549.336
Coiled-coil domain-containing protein 171	Q6TFL3;H0Y701;H0Y5M5	10	1	154179	47.4391	1.60909	D	M	0.45671	0.0199319	1.4454	PD	M	0.00122187	0.00355898	1.03597	C	P	0.492619	0.166495	1.21183	D	C	0.282988	0.119392	58.0429	87.0594	98.539	80.192	101.755	70.344	97.6576	66.2982	72.09	81.3309	159.503	155.51	125.574	134.903	111.065	119.68	107.175	109.045	155.365	130.869	124.44	91.443	120.415	111.038
Coiled-coil domain-containing protein 81	Q6ZN84;E9PMI9	8	1	76825	47.4065	1.26575	P	C	0.0241827	0.0012687	1.04351	PD	M	0.356942	0.225548	1.26575	P	C	0.0222306	0.0134421	1.1158	D	C	0.226873	0.0996842	1360	1277.4	1247.06	1243.24	1181.67	1362.54	1038.83	1117.91	1189.81	1224.27	1309.6	882.376	1187.43	1309.43	1238.45	1274.68	1145.04	1267.67	1159.15	1197.09	1403.39	1370.96	1438.6	1382
Cohesin subunit SA-2	Q8N3U4;B1AMT4;B1AMT1;B1AMT2;B1AMT3	10	1	142524	47.3753	1.12342	C	D	0.00290351	0.000177801	1.0215	M	PD	0.329373	0.212231	1.03702	C	P	0.343953	0.126366	1.12342	C	D	0.00386591	0.00344617	2936.63	3074.37	2999.49	3017.68	3015.14	3159.83	2987.93	2911.18	3251.95	3039.35	2919.15	2940	2843.81	2964.52	2897.94	3005.45	2590.63	2775.64	2770.55	2856.41	3337.07	2873.84	2987.66	3243.4
40S ribosomal protein S14	P62263;A0A2R8Y811;E5RH77	8	3	16443.8	47.3463	1.24678	C	M	8.99281e-15	7.88861e-15	1.01856	PD	M	0.166456	0.127846	1.21957	C	P	1.92156e-09	2.34827e-08	1.22859	C	D	1.08397e-08	9.82936e-08	7795.61	7211.67	7203.52	7086.93	7063.09	7377.89	7140.29	6933.7	7002.56	7201.7	7636.61	7607.88	7352.26	6986.62	7529.18	7243.39	6833.23	7357.79	7227.92	7308.32	7739.8	7455.81	7325.04	7297.23
Tyrosine-protein kinase Lck	P06239;Q573B4;E9PAP0;E9PJ92	8	2	58513.9	47.3004	1.59764	C	M	2.84569e-10	8.0851e-11	1.19598	PD	M	8.75454e-05	0.000490363	1.35667	C	P	3.64916e-06	1.07254e-05	1.31565	C	D	1.91622e-05	5.1683e-05	355.548	334.999	353.288	252.175	343.368	337.719	317.996	280.492	318.945	321.614	419.429	407.78	365.753	370.037	455.86	392.936	333.481	389.172	380.476	390.547	373.245	399.259	412.238	328.5
F-actin-capping protein subunit alpha-2	P47755;F8W9N7;A0A0D9SET8;C9JUG7;F8WED3	7	3	33177.2	47.2405	1.15642	D	P	2.54836e-05	2.46071e-06	1.00586	M	PD	0.784014	0.398407	1.00787	C	P	0.805827	0.235799	1.14739	D	C	4.70634e-05	0.000104736	1137.86	1053.5	1030.41	1006.58	1038.81	1010.06	995.153	1004.79	1017.48	1032.74	1165.89	1142.67	1135.13	1089.71	1088.96	1065.65	1084.45	1050.54	1087.75	1101.2	908.888	1073.81	1001.78	865.351
40S ribosomal protein S16	P62249;M0R210;M0R3H0;Q6IPX4;M0R1M5;M0QX76	6	2	16559.4	47.2244	1.27208	C	D	1.25455e-14	1.0481e-14	1.05889	M	PD	0.134471	0.108822	1.01567	C	P	0.470013	0.160254	1.27208	C	D	2.65332e-09	2.96912e-08	11321.4	11071.7	11685	10669.1	10913.9	11439.7	10925.8	11119.8	11471.7	11179.8	9092.24	9754.07	9378.38	9159.41	9624.55	9346.19	8747.82	9666.94	9602.09	9374.63	12097.7	11335.7	12124.5	12226.1
Jupiter microtubule-associated homolog 2	A6NGP5;Q9H910;H3BU16;H3BMT0;H3BMV3;H3BTV5;B4E1P3;H3BMM8	6	4	18963.2	47.2238	1.15823	P	D	2.96881e-09	6.71833e-10	1.03894	M	PD	0.166834	0.128011	1.02679	P	C	0.185782	0.0768247	1.12801	C	D	6.54665e-06	2.09382e-05	2594.74	2598.24	2661.62	2633.58	2668.97	2658.63	2499.11	2624.46	2527.56	2607.44	2398.16	2521.83	2312.49	2245.97	2342.14	2222.15	2314.37	2264.53	2309.88	2325.72	2763.5	2612.95	2708.13	2799.09
Intraflagellar transport protein 172 homolog	A0A6Q8PGJ2;Q9UG01;A0A6Q8PGK4;A0A6Q8PFB6;H0YAI8	11	1	196608	47.0753	2.44078	D	C	0.00256291	0.000157908	1.04824	PD	M	0.934614	0.447983	1.35838	P	C	0.142912	0.062257	2.44078	D	C	0.00356752	0.00323501	1064.66	770.676	311.825	694.914	565.1	285.578	702.306	627.756	270.876	588.187	1410.11	575.314	598.98	1145.03	527.596	556.827	1212.44	527.037	576.654	792.221	313.368	885.079	309.812	277.004
Adenylyl cyclase-associated protein	E9PDI2;P40123;A0A087WZ15;A0A087X0J3;B7Z385;F8WDB9;F8WEW0	13	1	50107.8	46.8667	1.37376	D	P	0.00013341	1.08864e-05	1.04773	M	PD	0.424646	0.257925	1.00411	C	P	0.934563	0.261759	1.36813	D	C	0.00267134	0.0025685	530.102	468.241	430.097	383.192	431.664	386.269	418.297	406.719	353.403	423.109	671.67	384.935	473.926	561.324	325.506	418.766	547.839	385.08	437.736	467.42	356.161	428.433	342.18	301.121
Acetyl-CoA acetyltransferase_ cytosolic	Q9BWD1	9	4	41864.2	46.8617	1.21568	D	P	2.39274e-05	2.32668e-06	1.08901	M	PD	0.0693001	0.0671734	1.1252	C	P	0.00277183	0.00239255	1.08041	D	C	0.0674556	0.0381071	772.014	748.117	688.369	783.7	778.874	733.953	821.362	720.582	682.825	747.755	859.926	666.877	786.699	846.47	677.839	727.315	823.986	659.16	732.998	753.475	598.008	685.958	593.275	545.238
Ubiquitin-associated protein 2-like	F8W726;Q14157;Q5VU77;Q5VU78;Q5VU79;Q5VU80;Q5VU81	8	3	113799	46.7977	1.15914	P	D	0.000261072	1.97215e-05	1.03807	M	PD	0.265597	0.183179	1.01708	P	C	0.700178	0.213494	1.13967	C	D	0.000754763	0.000947401	613.948	576.835	583.418	552.853	566.273	600.586	593.277	584.002	582.253	583.716	525.371	558.78	535.756	516.181	494.604	500.772	500.516	586.734	469.06	520.864	672.613	575.607	667.193	670.024
40S ribosomal protein S15a	P62244;I3L3P7;H3BVC7;H3BN98;I3L246;H3BT37;H3BV27;I3L303	6	4	14953.6	46.7912	1.24553	C	D	3.33067e-16	4.10064e-16	1.02834	M	PD	0.364915	0.22987	1.0262	C	P	0.12453	0.0553395	1.24553	C	D	3.04938e-11	8.44103e-10	6213.12	6252.83	6217.49	6214.89	6083.63	6239.87	6469.46	6545.37	6657.96	6321.62	5509.15	5683.66	5357.34	5589.45	5626.21	5520.6	5486	5495.52	5717.05	5553.89	6854.4	6626.58	6645.56	6936.44
Coiled-coil domain-containing protein 73	Q6ZRK6	9	2	125124	46.7311	1.39387	P	C	1.1252e-05	1.16465e-06	1.01309	M	PD	0.727961	0.377545	1.39387	P	C	0.00010382	0.000165679	1.08541	D	C	0.088684	0.0472569	114.692	138.628	139.7	107.647	136.107	133.956	113.982	104.912	119.711	123.259	100.99	112.517	110.94	112.928	86.8934	110.227	122.582	100.612	101.078	106.53	134.852	106.938	144.28	163.445
Caspase recruitment domain-containing protein 14	A0A494C1N2;Q9BXL6;A0A494C0J4;A0A494C199;A0A494BZY0;I3L414;A0A3B3ITQ9;I3L3F1	10	1	115869	46.625	1.23394	C	M	0.000557	3.96035e-05	1.11926	PD	M	0.00910795	0.0146058	1.10496	C	P	0.0204673	0.0126057	1.09998	C	D	0.0319565	0.0199611	387.116	399.505	431.483	539.204	427.923	499.666	432.318	492.662	432.509	449.154	433.899	502.099	453.471	462.979	478.288	523.633	558.38	543.983	577.97	503.856	467.198	456.037	450.512	495.102
FH1/FH2 domain-containing protein 3 (Fragment)	K7ER94;Q2V2M9;A0A0A0MTS9;K7EKZ0;K7EP24	12	1	134788	46.5117	1.26331	P	C	0.000211477	1.6507e-05	1.04471	M	PD	0.348324	0.22189	1.26331	P	C	0.000855729	0.000941675	1.1392	D	C	0.0149179	0.0105883	414.323	487.481	453.393	403.034	521.782	400.926	420.577	406.306	527.497	448.369	356.601	398.31	439.762	374.672	446.582	425.57	387.628	386.006	447.945	407.008	512.677	448.253	446.444	419.01
Annexin A6	P08133;E5RK69;E7EMC6;E5RJF5;E5RFF0;E5RK63;H0YC77	9	1	76215.6	46.4251	1.54388	C	D	0.00364649	0.000218531	1.12282	M	PD	0.172146	0.131316	1.2995	C	P	0.03018	0.0173885	1.54388	C	D	0.00310059	0.00288213	172.2	154.953	186.312	156.027	222.289	187.134	221.906	146.357	200.697	183.097	175.179	139.588	116.242	122.387	86.2838	111.414	207.5	200.131	182.751	149.053	178.754	157.593	171.257	262.265
E3 ubiquitin-protein ligase HECW1	Q76N89	9	1	180922	46.2336	1.23418	D	C	0.251395	0.0114411	1.04797	M	PD	0.733981	0.379412	1.00039	P	C	0.649452	0.201332	1.23418	D	C	0.124535	0.0622605	67.0654	46.3352	40.4185	66.3351	69.8294	93.3988	35.8135	62.9565	77.6721	62.2027	74.3433	55.4155	71.8722	57.835	83.4735	72.9221	44.4105	63.5224	66.2934	65.5653	47.5773	44.8074	85.4437	34.322
Dynamin GTPase	A0A0D9SFE4;Q05193;A0A0U1RQP1;A0A0D9SFB1;A0A1B0GU67;A0A1B0GUX5	11	1	97637.6	46.1583	1.06503	C	D	0.371747	0.016501	1.00008	PD	M	0.942963	0.450333	1.06266	C	P	0.182366	0.0757496	1.06503	C	D	0.182341	0.0840497	703.949	629.936	725.197	726.95	684.826	674.592	681.132	602.843	662.758	676.909	700.273	753.658	761.068	671.168	667.928	610.517	609.335	741.931	569.984	676.207	746.795	567.289	720.291	686.089
Rho GTPase-activating protein 21	Q5T5U3;A0A087WW76;A0A452Q6Z5;E7ESW5;A0A1B0GV73	10	1	218831	46.1419	1.12931	P	D	0.00015219	1.22762e-05	1.03743	M	PD	0.198819	0.147084	1.01116	P	C	0.636097	0.19914	1.11684	C	D	0.000947613	0.00113787	10404.7	10105.6	10016.9	9694.18	9461.46	10003.6	8999.81	8658.45	8769.62	9568.25	8367.6	8943.41	8904.6	8367.13	8891.7	8250.85	8788.53	8784.33	8667.98	8662.9	10480.9	10105.5	9871.07	9741.05
Nucleosome assembly protein 1-like 1	P55209;F5H4R6;F8VUX1;F8VXI6;F8VY35;F8W020;F8W0J6;H0YIV4;B7Z9C2;F8VV59;F8W118;H0YHC3;F8W543;H0YH88;F8VRJ2;F8VVB5	6	4	45659.3	45.9992	1.14299	M	P	3.48228e-06	4.07973e-07	1.07021	M	PD	0.0316518	0.03755	1.0493	C	P	0.0559738	0.0283801	1.08264	D	C	0.00257159	0.00250001	3228.08	2967.22	2825.96	2973.63	2891.09	2908.17	2967.45	2750.68	2746.18	2917.6	3048.95	2754.69	2844	3083.78	2807.2	2834.15	3140.85	2705.26	2879.25	2899.79	2528.29	2809.69	2432.12	2424.05
Coiled-coil domain-containing protein 7	Q96M83;A0A0A6YYA4;A0A1B0GWZ1;A0A1W2PNE7	8	1	157677	45.9852	1.38476	P	C	0.0345387	0.0017744	1.00125	M	PD	0.911864	0.441856	1.38476	P	C	0.0335247	0.0188479	1.21557	D	C	0.144676	0.0705853	105.094	176.299	158.78	216.798	150.942	209.017	184.822	196.967	168.926	174.183	132.077	186.571	169.067	185.65	143.076	137.046	167.35	146.63	196.344	162.646	212.948	173.089	198.827	154.632
LLGL scribble cell polarity complex component 2	J3QRV5;Q6P1M3;J3QL58;J3QS20;J3QSA6	8	3	114346	45.8505	1.13063	C	P	0.00125554	8.27322e-05	1.05526	PD	M	0.148641	0.117619	1.13063	C	P	0.00714865	0.00527777	1.00578	C	D	0.913734	0.292852	902.797	940.893	803.872	804.732	863.87	844.54	839.891	826.758	783.933	845.698	1015.29	1116.51	907.886	870.753	983.396	904.758	882.36	898.669	921.622	944.582	889.062	959.1	818.407	782.107
Cytoplasmic FMR1-interacting protein 1	Q7L576;A0A0G2JQT1;A0A0G2JR96	11	3	146837	45.8215	1.1207	P	D	0.000327925	2.42495e-05	1.04849	M	PD	0.12639	0.103782	1.08232	P	C	0.0142211	0.00931461	1.03546	C	D	0.158308	0.0755541	706.107	787.338	726.132	803.159	728.346	681.169	727.655	763.126	712.418	737.272	661.163	738.403	646.835	635.73	697.874	653.776	653.675	675.698	605.26	663.157	691.45	734.057	746.411	724.166
Peroxidasin homolog	Q92626;H7C1W1;C9J4I9	9	1	167898	45.6837	1.14777	P	C	0.013421	0.000734098	1.02265	M	PD	0.519715	0.297697	1.14777	P	C	0.0365909	0.0202289	1.01288	D	C	0.679077	0.235685	611.919	581.477	572.192	543.512	544.452	634.77	576.519	600.434	568.496	581.53	475.394	548.832	532.142	566.287	560.391	554.499	525.748	543.342	491.692	533.148	720.143	512.472	602.517	668.995
Histone H1.3	P16402;Q02539	6	1	22349.9	45.6627	1.35714	M	D	3.11695e-07	4.47318e-08	1.27991	M	PD	4.03437e-06	5.45456e-05	1.04716	P	C	0.343642	0.126351	1.0702	C	D	0.121941	0.0611963	635.41	560.011	624.09	675.541	578.909	645.373	682.566	627.589	681.849	634.593	390.774	494.359	451.608	469.966	426.469	441.625	472.75	553.071	507.756	467.597	595.136	485.141	452.941	578.903
Lon protease homolog_ mitochondrial	K7EJE8;K7EKE6	8	1	93696	45.6499	1.1805	M	P	0.0014249	9.31053e-05	1.16663	M	PD	0.000176536	0.000828952	1.03112	C	P	0.482599	0.163704	1.00716	C	D	0.888725	0.287641	413.472	448.959	452.029	426.981	476.091	461.765	339.121	409.002	418.833	427.361	370.216	326.953	367.203	392.49	352.204	388.499	404.562	348.349	385.172	370.628	315.832	426.295	353.886	356.89
Oral-facial-digital syndrome 1 protein	A6NF31;O75665;A0A0A0MS89	8	1	101362	45.5029	1.73633	C	D	1.09647e-05	1.13827e-06	1.02712	M	PD	0.786863	0.399119	1.45822	C	P	0.000260631	0.000348687	1.73633	C	D	1.69594e-05	4.69456e-05	112.146	146.843	114.964	114.612	117.645	83.6058	92.0398	106.732	65.0432	105.959	78.1097	104.536	113.108	103.747	72.7782	115.541	75.9915	67.1458	116.664	94.1801	134.234	137.042	100.883	81.5719
Transmembrane emp24 domain-containing protein 9	Q9BVK6;F8W7F7;Q7Z7H5	8	2	27391.5	45.4961	1.01553	M	D	0.952357	0.0396874	1.01469	M	PD	0.624765	0.338813	1.01246	C	P	0.710601	0.215681	1.01413	C	D	0.66573	0.233268	3343.34	3380.01	3130.36	2853.01	3381.47	3030.27	2859.65	2777.1	3018.51	3085.97	3186.6	3284.88	3292.2	2863.18	3135.53	2926.37	2847.46	2995.17	2817.59	3038.78	3116.79	3351.88	3333.58	2776.33
Heterogeneous nuclear ribonucleoprotein A0	Q13151	6	1	31011.7	45.4729	1.28874	P	D	0.28867	0.0129776	1.10894	PD	M	0.267903	0.184445	1.06858	P	C	0.603211	0.192656	1.20603	C	D	0.224338	0.0987351	36.5293	86.4691	79.7811	99.3533	49.8199	59.1771	65.3194	61.3626	17.7109	61.7248	50.9287	59.8562	59.2136	84.8364	41.0501	61.6486	56.872	57.7429	66.177	59.8139	73.4406	53.9227	71.924	57.1737
Phosphatidylinositol 3_4_5-trisphosphate 5-phosphatase 2	O15357;A0A0A0MTP6;H0YFZ4;F5GY16;H7BXR2	10	1	139397	45.4715	1.44557	C	M	0.000583225	4.13842e-05	1.1799	PD	M	0.0270116	0.0327699	1.16886	C	P	0.0634667	0.0317364	1.28717	C	D	0.00137935	0.00152108	256.271	294.403	245.565	186.875	226.666	148.96	229.971	172.055	225.218	220.665	284.818	247.485	279.357	228.599	266.099	190.566	249.933	241.486	242.047	247.821	205.897	385.768	306.683	236.483
E3 ubiquitin-protein ligase BRE1A	Q5VTR2;C9J0A5;C9JXC9;C9JWJ4	9	1	114290	45.459	1.32715	D	M	0.000473394	3.40035e-05	1.26434	PD	M	5.21692e-09	1.02274e-06	1.07623	C	P	0.557299	0.182126	1.02632	D	C	0.577514	0.209764	650.295	737.877	654.707	636.09	735.579	721.182	630.163	708.755	670.178	682.759	941.672	902.435	863.597	946.589	933.746	933.965	912.451	812.441	908.243	906.126	780.988	843.823	792.767	796.97
Y-box-binding protein 1 (Fragment)	H0Y449;P67809;C9J5V9	6	3	42247.5	45.4249	1.47932	C	D	0	0	1.04253	M	PD	0.284675	0.192278	1.14573	C	P	7.12995e-07	2.7364e-06	1.47932	C	D	5.91749e-14	1.03742e-11	4229.27	4244.38	4227.6	3970.12	4158.89	4211.89	4219.29	4066	4155.73	4164.8	3468.35	3629.76	3606.29	3279.35	3442.76	3447.73	3481.11	3483.89	3545.77	3487.22	4817.4	4506.76	4600.54	4545.07
Adenylate kinase 9	Q5TCS8;J3KP89;E9PPM3;E9PPU7;H0YCD1;H7C517	12	1	222839	45.4217	1.17251	C	D	0.000122828	1.0096e-05	1.06701	M	PD	0.0265405	0.0325193	1.16615	C	P	0.00153395	0.00150283	1.17251	C	D	0.000143197	0.000265186	1216.98	1103.78	1083.26	1209.01	1184	1110.97	1120.74	1049.52	1082.25	1128.94	1147.88	1069.18	1012.49	1111.44	988.799	1108.79	975.788	1026.42	1055.68	1055.16	1022.54	1078.15	1182.49	905.576
Clathrin interactor 1	Q14677	9	1	68316.7	45.4135	1.26699	C	M	0.895724	0.0374385	1.11349	PD	M	0.287823	0.192909	1.16893	C	P	0.832594	0.241351	1.10838	C	D	0.963482	0.30398	135.427	93.6968	103.132	126.221	78.0611	122.506	110.403	128.594	130.184	114.247	127.085	167.694	85.1817	143.191	134.216	133.309	158.301	99.5401	126.848	130.596	119.016	101.276	155.732	184.771
BCL2-associated athanogene 6	A0A024RCR6;A0A0G2JK23;A0A0G2JL47;P46379;A0A0G2JJM1;F6S6P2;X6REW1;A0A0G2JJR8;A0A1B0GX79;F6TC96;F6U1F2;F6U341;F6UR09;F6VEM6;F6WML8;F6X9W3;F6XTU0;H0Y4L1;H0Y710	8	1	119159	45.3413	2.03926	M	C	9.96409e-07	1.29251e-07	1.10124	M	PD	0.329771	0.212313	1.68912	P	C	0.000678046	0.000769863	2.01445	D	C	6.41486e-05	0.000136042	1907.57	1387.5	1229.38	1966.49	1655.78	1253.16	2349.51	1777.66	1156.98	1631.56	1897.05	1565.23	1259.22	2048.37	1496.38	1215.88	2029.87	1681.04	1312.3	1611.7	1258.5	1622.39	1035.98	1334.72
Endoribonuclease Dicer	Q9UPY3;H0YJZ6	11	2	221419	45.3295	1.35629	M	C	4.2033e-13	2.41783e-13	1.17845	M	PD	0.00158644	0.00423723	1.29145	P	C	5.18231e-07	2.12972e-06	1.01038	D	C	0.765948	0.256915	2606.71	2818.1	2854.11	2668.23	2916.32	2888.67	2786.83	2909.08	2794.91	2804.77	1961.06	2281.27	2085.11	1860.76	2176.57	1978.37	1986.15	2220.16	2255.44	2089.43	2889.13	2541.82	2691.43	2812.08
Unconventional myosin-VIIb	Q6PIF6;B9A063;H3BSD9	10	1	243767	45.2708	1.05074	M	D	0.204617	0.00942837	1.0287	M	PD	0.211352	0.154173	1.02758	P	C	0.270947	0.103916	1.01485	C	D	0.631711	0.224034	1893.64	1996.77	2135.36	1990.1	1822.44	1833.99	2010.31	1995.84	2097.34	1975.09	1736.97	1975.51	1913.67	1688.84	2059.12	1917.13	1880.91	1898.6	1846.71	1879.72	1998.05	2002.09	2033.03	1875.8
Vesicle-associated membrane protein-associated protein A	Q9P0L0	6	2	28121.4	45.2561	1.8269	M	C	0.000381712	2.78456e-05	1.20001	M	PD	0.108736	0.0924817	1.35783	P	C	0.0692645	0.0340374	1.68699	D	C	0.00169901	0.00178004	4726.12	3119.97	2453.41	3453.13	3138.22	2243.78	3611.25	2563.03	2106.17	3046.12	4261.39	2679.5	2590.19	3303.91	2466.97	2319.89	3236.58	2296.93	2160.19	2812.84	2210.9	3580.73	1930.8	1702.24
Stomatin	P27105;F8VSL7	7	3	31901.9	45.2408	2.27437	D	P	0	0	1.46909	PD	M	0.0506883	0.0537868	1.05655	C	P	0.144295	0.0626607	2.15264	D	C	1.99951e-13	2.10325e-11	908.276	802.722	733.921	717.293	836.775	724.787	676.262	727.266	689.393	757.411	1878.06	1574.48	1522.3	1536.32	1579.76	1409.5	1569.8	1403.92	1437.75	1545.77	639.841	809.372	714.507	629.445
Protein phosphatase 1G	O15355	9	1	59956.1	45.2353	4.3269	D	C	0.000314117	2.33607e-05	1.36938	M	PD	0.368267	0.231427	1.61759	P	C	0.0449835	0.0239835	4.3269	D	C	0.00225336	0.00223611	959.975	372.525	66.6466	599.567	304.12	61.2469	718.474	262.838	63.2537	378.739	941.357	289.594	189.042	729.913	197.746	148.59	840.553	144.026	142.872	402.633	57.919	416.237	43.2621	74.3825
Protein-tyrosine-phosphatase	E7EPS8;P28827;J3KT55	12	2	158672	45.2219	2.0752	M	C	0.00148076	9.63077e-05	1.26654	M	PD	0.240051	0.16974	1.34821	P	C	0.0916703	0.0430873	1.92875	D	C	0.0016173	0.00171839	3574.68	1722.69	1034.73	2044.32	1703.35	855.126	2207.37	1216.27	883.013	1693.51	2934.46	1611.76	1320.63	1714.44	1504.92	987.817	1768.73	1275.55	1047.6	1573.99	1066.46	1873.88	852.657	854.279
Cleavage and polyadenylation specificity factor subunit 1	Q10570;A0A087WTV4	8	1	162139	45.1976	2.13414	C	M	2.5091e-14	1.97844e-14	1.43124	PD	M	0.00010177	0.00055038	1.82549	C	P	7.88971e-08	4.41428e-07	1.26026	C	D	0.00421663	0.00370853	404.913	401.416	415.39	473.439	354.269	332.891	413.99	338.259	378.991	390.395	628.924	723.014	670.252	610.47	725.879	689.588	561.63	608.581	731.556	661.099	507.646	502.462	459.376	414.644
Ribosomal L1 domain-containing protein 1	O76021;J3QSV6;I3L3U9;I3L234;I3L3C4	7	1	55200.7	45.1535	1.41254	C	D	9.45581e-07	1.22885e-07	1.0815	M	PD	0.168685	0.129304	1.02485	C	P	0.784789	0.230807	1.41254	C	D	5.34862e-05	0.000116242	2592.66	2391.04	2292.41	2475.08	2436.45	2144.6	2569.57	2349.99	2194.41	2382.91	2115.53	1781.69	1761.77	1955.69	1753.05	1664.03	2130.46	1767.3	1746.42	1852.88	2258.47	3017.17	2475.95	2171.86
Platelet-derived growth factor receptor alpha	P16234	8	1	123639	45.1299	1.22178	C	M	1.57108e-06	1.96181e-07	1.07304	PD	M	0.0739122	0.0702545	1.07042	C	P	0.0330494	0.0187407	1.21607	C	D	5.40312e-07	2.7064e-06	420.867	538.783	516.341	523.146	457.378	428.679	558.421	566.538	513.74	502.655	481.939	476.656	476.18	507.125	506.081	538.914	535.38	502.461	520.368	505.012	529.658	619.07	538.125	530.415
Histone-lysine N-methyltransferase EZH2	Q15910	9	1	87302.2	45.0311	1.32295	D	M	0.0954844	0.00463083	1.23378	PD	M	0.00441241	0.0085646	1.06832	P	C	0.462258	0.158191	1.23477	D	C	0.104419	0.0538966	156.638	144.775	137.633	159.053	105.993	143.589	121.015	107.81	158.023	137.17	175.303	159.612	204.699	187.002	222.23	157.276	144.754	181.743	200.595	181.468	150.49	161.688	170.917	204.499
Unconventional myosin-Ic	F5H6E2;O00159;I3L3F5;I3L3Y6;I3L501	9	4	119793	44.9428	1.07202	P	C	0.0960406	0.00464817	1.04382	PD	M	0.130554	0.1062	1.07202	P	C	0.081218	0.0390035	1.065	D	C	0.0151429	0.0107046	1062.84	1135.06	1006.09	1022.88	1122.7	972.829	990.099	1015.38	1049.27	1041.91	1124.78	1069.19	1159.08	1037.16	1078.59	1049.36	1147.59	1037.81	1052.38	1083.99	1048.21	1279.67	1079.4	973.413
Microtubule-associated protein	F8W9U4;H0Y2V1	9	1	89018.2	44.9295	1.24629	D	M	6.51347e-08	1.05809e-08	1.17238	PD	M	0.00014671	0.000737474	1.07719	C	P	0.0316132	0.0180796	1.05326	D	C	0.0138066	0.00992002	824.784	845.361	844.67	732.527	864.116	791.836	729.659	842.763	790.907	807.403	997.216	1002.22	1030.41	1078.85	952.152	1009.49	1029.89	1008.41	947.665	1006.25	845.453	1007.42	887.415	821.875
Ryanodine receptor 2 (Fragment)	A0A590UJZ8;A0A590UKB7;A0A590UJF6	9	1	208186	44.6485	1.12639	D	M	0.00430446	0.000255131	1.08674	PD	M	0.0135236	0.0196527	1.0185	P	C	0.522951	0.173588	1.09564	D	C	0.00145374	0.00158298	678.925	727.597	805.904	764.11	711.826	709.584	709.773	666.765	896.866	741.261	835.765	791.998	821.152	806.989	837.58	809.665	834.064	818.38	958.936	834.948	818.459	750.111	674.113	784.704
60S ribosomal protein L36	Q9Y3U8;J3QSB5;J3KTD3	7	2	12310.8	44.5483	1.15269	C	D	1.71959e-07	2.60639e-08	1.04269	M	PD	0.0730487	0.0697721	1.03061	C	P	0.240432	0.0948531	1.15269	C	D	9.1427e-06	2.74773e-05	10533.4	10472.6	10724.8	10160.8	10264.4	10490.2	10352.7	9938.37	10823.7	10417.9	9531.94	10055.9	9144.92	9297.29	9640.94	9281.55	9307.64	9246.26	9387.56	9432.67	11032.8	10282.9	10531.5	11235.1
Myotubularin-related protein 3	Q13615;C9JLU3	9	2	136242	44.489	1.44876	C	M	5.10703e-15	4.6545e-15	1.24194	PD	M	4.53376e-05	0.000309152	1.30461	C	P	1.55053e-08	1.20007e-07	1.05488	C	D	0.0932082	0.0492189	933.185	922.564	813.928	864.544	872.223	863.86	782.912	786.545	831.828	852.399	1211.17	1193.65	1145.85	1087.76	1212.85	1270.98	1243.43	1073.65	1096.76	1170.68	945.225	913.366	943.119	928.252
Cytochrome c oxidase subunit 4 isoform 1_ mitochondrial	P13073;H3BN72;H3BNV9;H3BPG0;Q86WV2;H3BNI5	7	1	19633.8	44.4554	1.12756	D	M	1.11518e-05	1.15599e-06	1.07159	PD	M	0.0257512	0.031814	1.1008	C	P	0.00157791	0.00152976	1.00855	D	C	0.676157	0.235042	2509.03	2718.66	2768.59	2654.35	2638.14	2809.4	2999.35	2949.48	2956.85	2778.21	2957.55	3009.42	3136.64	3110.89	3028.37	3161.25	3394.42	3238.54	3156.21	3132.59	2771.76	2811.9	2470.76	2811.86
Peptidyl-prolyl cis-trans isomerase FKBP3	Q00688	6	1	25233.9	44.4441	1.10951	D	M	0.0336685	0.0017335	1.0715	PD	M	0.0671151	0.0655438	1.01538	P	C	0.796944	0.234085	1.09008	D	C	0.0024533	0.00240278	807.961	697.541	682.245	757.462	789.162	753.471	667.566	824.674	731.357	745.716	884.203	832.431	796.676	838.711	819.939	812.766	858.283	839.818	763.597	827.38	667.753	904.365	789.793	673.713
WD repeat-containing protein 19	Q8NEZ3;D6R9P6;D6RBA0;D6RCF7;D6RE75	11	4	153520	44.4127	1.1177	M	D	0.000146002	1.18041e-05	1.07418	M	PD	0.011077	0.0168339	1.0809	P	C	0.00645452	0.00486587	1.00012	C	D	0.990362	0.310043	1853.13	1906.1	1633.03	1647.16	1821.15	1592.42	1614.87	1669.78	1627.16	1707.2	1499.78	1631.71	1570.04	1486.8	1605.09	1541.22	1418.16	1513.74	1480.22	1527.42	1799.48	1730.2	1707.65	1619.66
Dynactin subunit 1	E7EX90;Q14203	9	3	139836	44.397	1.42967	D	C	0.00652983	0.000374995	1.14861	PD	M	0.0996424	0.0877353	1.4198	P	C	0.00768462	0.00558469	1.42967	D	C	0.029008	0.0183592	279.034	309.535	277.139	212.551	251.037	315.787	293.059	266.366	220.878	269.487	277.621	149.367	349.761	385.959	308.513	349.846	288.374	376.311	309.734	310.609	291.629	303.615	316.313	331.991
Citron Rho-interacting kinase	O14578;H7BYJ3	11	2	233484	44.3147	1.12887	M	C	0.1112	0.00535234	1.02669	M	PD	0.563759	0.316907	1.08941	P	C	0.170908	0.0718255	1.10964	D	C	0.0108033	0.00805917	272.477	286.277	313.485	363.281	318.711	345.238	376.039	358.084	344.267	330.873	287.412	332.992	295.453	339.063	342.519	319.214	371.811	339.085	299.576	325.236	246.571	323.12	287.17	300.588
Tyrosine--tRNA ligase	A0A6Q8PFX2;P54577;A0A0C4DGZ5;A0A6Q8PFX4;A0A6Q8PF15;A0A6Q8PFC1	8	2	53878.2	44.1333	1.1647	M	D	0.0393365	0.00200619	1.10922	M	PD	0.0327568	0.0385427	1.00447	P	C	0.820711	0.238651	1.09514	C	D	0.139287	0.0682729	550.071	553.444	520.15	388.577	555.19	482.644	508.474	482.363	450.335	499.028	467.15	475.989	521.518	437.29	381.495	376.589	380.181	356.508	459.413	428.459	480.904	454.024	458.601	455.64
L-lactate dehydrogenase A-like 6B	Q9BYZ2	6	1	42399.2	44.1145	2.06573	D	C	4.96623e-05	4.47388e-06	1.05684	PD	M	0.881329	0.432976	1.22646	P	C	0.157066	0.0667178	2.06573	D	C	0.000170692	0.000298253	1049.46	745.959	659.712	997.224	814.689	582.942	1116.63	671.195	554.125	799.105	1453.05	869.474	940.014	1399.73	844.397	938.919	1365.67	854.074	873.08	1059.82	570.164	882.978	509.15	477.425
Dynein light chain 1_ cytoplasmic	P63167;F8VRV5;F8VXI7;F8VXL2	3	1	10537	44.0139	1.13817	D	P	8.43934e-05	7.26685e-06	1.00627	PD	M	0.880543	0.432914	1.00802	C	P	0.655242	0.202991	1.12911	D	C	0.000452168	0.000633185	2388.41	2096.98	2011.01	2053.02	1886.39	1986.02	2056.05	1896.74	2029.26	2044.88	2238.1	2470.31	2161.93	2062.76	2254.04	2104.62	2027.1	2380.35	2016.79	2190.67	2027.87	1869.99	2013.54	1933.21
Connector enhancer of kinase suppressor of ras 2	A0A2R8Y7A1;A0A2R8YED7;Q8WXI2;A0A2R8YGJ7;A0A2R8Y7K8;A0A2R8Y700;A0A2R8Y5S6;A0A2R8Y622;A0A2R8YFM1;A0A2U3TZH5;A0A2R8Y5R2;A0A2R8YDB6;A0A2R8Y604;A0A2R8YE65	9	1	113168	43.9392	1.06901	M	C	0.799064	0.0335383	1.00607	M	PD	0.925481	0.445511	1.0605	P	C	0.437207	0.151743	1.0646	D	C	0.452358	0.173659	506.581	537.02	555.564	832.448	568.304	648.031	723.205	698.977	679.521	638.85	512.815	514.355	548.277	783.183	568.366	725.903	796.286	678.687	598.083	636.217	470.847	596.67	505.648	688.207
Inhibitor of Bruton tyrosine kinase	E7EPI0;Q9P2D0;E9PDR5;D6R9F4;H0Y9N7	9	2	150955	43.9248	1.31874	D	C	0.29548	0.0132668	1.03241	PD	M	0.883916	0.433495	1.02245	P	C	0.851751	0.245372	1.31874	D	C	0.130625	0.0646902	983.09	582.959	507.106	905.281	569.907	491.633	873.161	546.318	527.94	665.266	1250.4	622.589	583.906	1188.35	580.353	494.146	1153.86	585.509	504.586	773.745	631.623	786.88	449.329	624.024
DNA-binding protein RFX8	A0A2R8Y560;Q6ZV50;A0A2R8YED2;E9PDA6	9	1	62733.9	43.8508	1.14686	M	D	1.68325e-08	3.16691e-09	1.09723	M	PD	0.000188233	0.000873414	1.06623	P	C	0.00220241	0.00198595	1.02273	C	D	0.247636	0.106581	6827.59	6639.14	6864.38	7154.91	6889.57	6647.64	6813.82	6762.37	6473.95	6785.93	6083.81	6241.59	5927.4	5571.55	6163.15	5464.7	6111.54	5836.07	5853.04	5916.98	6816.45	6480.61	6166.73	6313.7
Sperm flagellar protein 2	Q9C093	9	1	210381	43.8495	1.19222	P	C	0.0314661	0.00162846	1.02961	M	PD	0.440758	0.264042	1.19222	P	C	0.0470901	0.0249065	1.08849	D	C	0.231008	0.101163	875.587	869.395	783.661	768.144	832.377	717.277	688.287	788.789	712.293	781.757	758.501	786.736	780.463	695.067	712.096	751.757	672.411	719.655	645.986	724.741	1004.01	756.362	786.488	824.402
DNA-directed RNA polymerase II subunit RPB1	P24928;A0A6Q8PGB0	10	1	218545	43.8342	1.47604	D	M	0.4397	0.0192735	1.35618	PD	M	0.0262335	0.0322439	1.07754	P	C	0.385286	0.138163	1.28648	D	C	0.274691	0.116509	109.695	101.457	97.4048	79.5632	86.1832	52.5926	84.0435	86.1719	100.423	88.615	176.548	180.497	183.891	73.9112	108.091	128.448	125.785	68.9919	131.032	130.799	124.792	94.9427	164.111	87.5427
Aminopeptidase	A0A0A0MS63;Q6Q4G3	8	1	112744	43.8217	1.17789	C	P	0.00421243	0.000249887	1.03325	M	PD	0.355987	0.2254	1.17789	C	P	0.00246765	0.00218189	1.10601	C	D	0.025635	0.0165836	920.288	761.792	927.38	945.773	804.753	952.137	1027.66	877.552	943.764	906.789	1012.39	918.486	926.97	914.854	842.002	891.92	847.95	864.416	928.095	905.231	754.649	998.382	878.034	912.321
Zinc finger protein 225	Q9UK10;K7ENA2;K7ENC8;K7ERU6	9	1	84980.8	43.7101	1.30241	M	P	0.563224	0.0241009	1.25965	M	PD	0.172572	0.131512	1.17092	C	P	0.417216	0.146668	1.09648	C	D	0.550292	0.201968	300.92	170.363	112.779	151.822	166.102	111.214	136.461	93.8171	79.8498	147.036	227.102	124.622	124.872	111.375	104.031	86.8857	178.981	40.0001	87.1735	120.56	121.116	164.187	126.923	60.4998
Filamin-B	A0A0A0MT44	6	1	21221.1	43.6982	1.21835	M	P	0.0249858	0.00130463	1.13079	M	PD	0.0674366	0.0657736	1.03161	C	P	0.629247	0.198072	1.11948	D	C	0.118635	0.0598801	378.129	392.412	377.727	361.989	295.002	302.731	353.188	245.542	295.917	333.626	319.84	292.154	377.576	372.63	321.847	247.784	358.401	295.425	260.52	316.242	298.166	307.025	266.878	208.954
Uncharacterized protein	E9PCH4;Q8TEU7;B7Z7Y1;A0A5F9ZHG7;D6RE77	10	1	186846	43.671	1.35317	M	C	0.00216326	0.000135304	1.13985	M	PD	0.0387062	0.0436725	1.29084	P	C	0.0234983	0.014026	1.08345	D	C	0.319933	0.13156	291.05	243.031	255.338	308.949	257.119	301.917	273.557	241.54	337.519	278.891	187.649	212.618	179.255	242.379	221.355	247.19	229.188	257.727	232.357	223.302	220.918	208.22	307.872	329.977
Acidic leucine-rich nuclear phosphoprotein 32 family member A	H0YN26;P39687	4	1	20111.4	43.5828	1.30901	D	P	0.0014594	9.51826e-05	1.00092	PD	M	0.991143	0.462377	1.05724	C	P	0.384605	0.138132	1.23813	D	C	0.000900322	0.0010961	762.566	511.522	486.033	598.438	561.036	551.263	555.204	440.808	406.505	541.486	668.71	589.864	606.634	695.673	534.568	618.074	681.138	572.992	562.983	614.515	387.178	532.855	436.825	450.618
Ubiquitin-conjugating enzyme E2 variant 2	Q15819;G3V113;H0YBX6;H0YBP9	6	1	16419.8	43.5217	1.05282	C	M	0.0530024	0.00266253	1.02473	PD	M	0.104082	0.0898878	1.0199	C	P	0.36833	0.134023	1.03503	C	D	0.0714509	0.0400202	2254.28	2127.83	2262.26	2167.43	2141.18	2211.47	2289.5	2306.4	2088.02	2205.37	2180.57	2188.78	2307.63	2210.1	2192.57	2314.67	2212.21	2282.9	2300.14	2243.29	2440.28	2193.37	2255.8	2205.29
60S ribosomal protein L21	P46778;G3V1B3;M0R181	5	1	18621.9	43.4866	1.32077	C	D	1.11022e-16	1.47004e-16	1.06364	M	PD	0.155976	0.121704	1.0115	C	P	0.570856	0.184994	1.32077	C	D	2.21589e-12	1.29492e-10	12324.9	12308.8	12355.5	12879.9	12366.8	11987.7	12731	13163.5	13140	12584.2	9947.08	10179.3	9883.01	10416.6	10440.7	10396.9	10451.6	10565.7	10080.5	10262.4	13243.8	13181.8	13073.1	14585.4
Plexin-C1	O60486;B4DHQ7;F5H3A2;F8W1K6	11	1	178537	43.2383	1.32732	M	P	0.000744672	5.16392e-05	1.23619	M	PD	0.00121815	0.00355898	1.00642	C	P	0.985023	0.271956	1.14011	D	C	0.105231	0.0541538	507.538	416.648	360.56	517.282	438.526	385.663	419.501	409.78	375.409	425.656	426.382	367.807	319.84	347.754	328.745	315.584	480.128	401.069	324.412	367.969	267.251	395.51	290.606	305.477
SWI/SNF complex subunit SMARCC2	Q8TAQ2;F8VXC8;F8VZW6	9	1	133279	43.2092	1.13547	M	P	0.0372668	0.0019034	1.12042	M	PD	0.0141174	0.0202839	1.1088	C	P	0.0572635	0.0288733	1.0798	C	D	0.0819201	0.0446016	417.154	557.971	607.387	525.11	516.339	559.111	484.14	513.405	532.995	523.734	440.733	525.18	545.512	467.174	490.925	478.657	438.332	427.008	449.204	473.636	552.379	521.882	438.853	366.692
Asparagine--tRNA ligase_ cytoplasmic	O43776;K7EQ35;K7EIU7;K7EJ19;K7EPK2;K7EMQ6	7	2	63798.4	43.1466	1.25643	M	C	0.000160287	1.28554e-05	1.07685	M	PD	0.0665265	0.065129	1.09681	P	C	0.113188	0.0511312	1.23671	D	C	0.00191453	0.00195726	1244.24	1105.95	980.558	1243.28	1183.83	978.899	1167.83	1120.41	927.676	1105.85	1074.45	1172.16	1053.3	1144.26	1141.86	1017.14	1041.01	1074.94	1077.33	1088.49	921.744	951.806	928.832	970.48
Ankyrin repeat domain-containing protein 30B	A0A590UK20;Q9BXX2	9	1	161233	43.1429	1.10147	C	M	8.84744e-05	7.55338e-06	1.02225	PD	M	0.164921	0.127165	1.08028	C	P	0.000663983	0.000759466	1.07473	C	D	0.000460335	0.000641666	4058.78	4522.27	4659.71	4237.4	4513.19	4439.76	4257.47	4363.14	3952.97	4333.86	4381.87	4382.25	4398.27	4492.37	4394.36	4306.72	4706.38	4420.9	4492.07	4441.69	4396.58	4193.47	4565.67	4540.83
Eukaryotic translation initiation factor 3 subunit D	O15371;B0QYA5;B0QYA4;B0QYA6	7	3	64600.2	43.129	1.43666	D	P	1.85814e-06	2.2837e-07	1.04101	PD	M	0.776233	0.395819	1.40273	C	P	3.41069e-05	6.49127e-05	1.02419	D	C	0.728758	0.247277	769.541	627.948	581.04	704.214	614.527	540.88	685.303	609.426	574.595	634.164	908.402	653.607	780.242	904.584	701.047	742.143	951.867	695.875	668.546	778.479	512.505	633.495	522.796	449.498
Cyclin-dependent kinase 17	F5H6Z0;Q00537;A0A087WZU2;E5RGN0;F8VQZ9;Q00536	8	1	53875.7	42.6316	1.41509	D	C	6.74714e-08	1.091e-08	1.05947	PD	M	0.191294	0.142515	1.37562	P	C	3.02323e-05	5.9238e-05	1.41509	D	C	5.89929e-07	2.92706e-06	1012.07	1115.07	986.62	960.984	1129.75	918.999	1006.39	1013.28	854.121	999.697	1181.88	1082.77	1061.69	1121.65	995.406	951.267	1231.83	1004.18	1036.45	1074.13	959.012	1232.7	1065.83	955.722
Protein S100-A16	Q96FQ6	5	1	11858.4	42.6259	1.37244	M	D	9.6001e-13	5.30478e-13	1.20255	M	PD	0.000817291	0.00260572	1.24049	P	C	9.22499e-07	3.42157e-06	1.0339	C	D	0.248074	0.106682	3324.25	3185.52	2854.36	3175.5	3084.75	2826.02	3214.74	2879.32	2708.78	3028.14	2412.91	2318.81	2085.3	2080.08	2210.65	2060.1	2358.93	2257.42	2073.28	2206.39	2967.37	3044.24	3019.55	2772.57
General transcription factor II-I	P78347;A0A494C1K3;A0A494C0Q7;C9J6M0	9	1	112930	42.55	1.3569	M	D	1.9134e-05	1.88591e-06	1.26017	M	PD	2.36819e-05	0.000197561	1.00756	C	P	0.97829	0.270579	1.16223	C	D	0.0180374	0.0123043	889.227	764.02	772.406	963.222	806.222	891.059	664.579	737.345	823.4	812.387	605.418	623.661	511.709	634.169	671.304	570.226	542.36	592.146	637.39	598.709	744.28	679.329	689.807	671.533
Vacuolar protein sorting-associated protein 26A	O75436;S4R3Q6;S4R2Y3	8	1	38284	42.4773	1.63145	M	C	9.39194e-09	1.87777e-09	1.16905	M	PD	0.00851719	0.0139435	1.4994	P	C	8.52476e-06	2.16983e-05	1.29166	D	C	0.000388439	0.000562799	763.288	717.012	602.28	716.859	581.112	592.882	702.252	570.93	560.032	645.183	594.699	500.74	501.457	479.986	547.334	423.888	575.413	534.374	439.386	510.808	667.013	660.782	519.489	563.21
Mannosyl-oligosaccharide glucosidase	Q13724;A0A3B3IRK6;A0A3B3IRW2;A0A3B3IS52;A0A3B3ITC1;C9JDQ1	8	3	92088.8	42.425	1.16031	D	M	1.66036e-05	1.65276e-06	1.12013	PD	M	0.000582949	0.0019704	1.06384	C	P	0.0609203	0.0306174	1.00993	D	C	0.667439	0.233555	453.392	455.076	448.082	484.861	440.683	486.231	460.969	432.052	423.452	453.866	503.567	524.624	501.795	548.542	539.103	544	480.319	541.597	556.083	526.626	464.926	444.989	480.885	571.651
Keratin_ type II cytoskeletal 4	P19013	5	1	56543.3	42.2614	1.33638	M	D	1.46549e-14	1.19586e-14	1.21288	M	PD	2.557e-05	0.000206714	1.20231	P	C	6.07555e-08	3.66414e-07	1.00111	C	D	0.946983	0.299493	4564.67	4494.92	4416.95	4767.48	4633.95	4072.98	4901.99	4538.05	4170.05	4506.78	3352.31	3348.03	3315.47	3244.05	3680.45	3133.71	3376.54	3665.44	3235.45	3372.38	3980.59	4154.25	3932.36	3949.36
Tetratricopeptide repeat protein 6	G3V3A5;G3V435	8	1	218042	42.1814	1.16193	M	C	0.0032897	0.000198847	1.06387	M	PD	0.0697264	0.0675032	1.10974	P	C	0.0369631	0.0203619	1.0746	D	C	0.0444422	0.0262924	1044.49	1042.13	1018.03	1014.73	1124.96	1012.42	1058.67	1148.7	1074.67	1059.87	1088.29	985.577	975.887	1037.38	949.767	861.789	1069.22	963.974	889.965	980.206	942.638	1185.3	985.011	852.235
Zinc finger B-box domain-containing protein 1	A8MT70;A0A6Q8PGH4;H7C534	8	1	92509.7	42.0725	1.36688	D	M	0.588233	0.0250793	1.28875	PD	M	0.154519	0.120808	1.01129	P	C	0.476029	0.16183	1.14183	D	C	0.350908	0.141967	56.9062	62.7811	61.4215	72.7692	64.3364	63.952	84.4733	66.1365	54.7502	65.2807	62.5524	27.7953	85.6554	100.112	115.237	95.652	115.608	91.6362	108.827	89.2307	74.2936	62.0251	95.2219	81.4119
Nuclear transport factor 2	P61970;H3BRV9	4	2	14649.6	41.9486	1.14639	D	C	4.45722e-05	4.06756e-06	1.0239	PD	M	0.451279	0.267926	1.01692	P	C	0.52869	0.174744	1.14639	D	C	2.39311e-05	6.02218e-05	4199.4	3698.51	3653.71	3469.54	3798.17	3716.29	3742.88	3287.4	3488.09	3672.67	3960.93	4104.37	3956.42	3779.55	4111.58	4093.4	3780.51	3911.38	4171.42	3985.51	3863.61	3743.33	3611.15	3313.02
WASH complex subunit 5	Q12768;E7EQI7;E5RFU6	9	1	135199	41.7616	1.88047	D	C	1.43491e-06	1.80786e-07	1.09577	M	PD	0.342738	0.219222	1.15598	P	C	0.239595	0.0946928	1.88047	D	C	6.49474e-06	2.09382e-05	373.858	214.242	298.655	369.288	299.526	261.353	375.585	239.065	220.151	294.636	476.586	260.056	316.312	379.467	311.849	299.813	376.201	273.181	303.894	333.04	194.289	300.325	200.541	118.987
DnaJ homolog subfamily A member 1	P31689	6	1	45609.6	41.7238	1.25377	C	D	1.4801e-08	2.82254e-09	1.04115	M	PD	0.161944	0.125363	1.15518	C	P	1.56228e-05	3.50483e-05	1.25377	C	D	2.03455e-08	1.67196e-07	4282.77	4045.85	3598.16	3784.29	4033.15	3492.26	3755.91	4144.98	4167.77	3922.79	3486.87	3950.05	3532.04	3375.8	3521.16	3647.71	3550.95	3574.42	3882.79	3613.53	4114.32	4049.24	3897.8	4195.89
Mitochondrial fission 1 protein	Q9Y3D6	6	3	16994.8	41.5688	1.07146	C	P	0.00218017	0.00013624	1.03519	M	PD	0.0351414	0.0404655	1.07146	C	P	0.00059453	0.000691956	1.04314	C	D	0.0210803	0.0140342	1537.09	1542.14	1512.75	1454.59	1630.76	1501.79	1437.66	1477.55	1480.87	1508.36	1431.54	1568.66	1477.04	1395.91	1502.68	1458.75	1421.02	1504.83	1529	1476.6	1448.69	1483.63	1489.3	1345.36
Phosphatidylinositol-4-phosphate 3-kinase	F5GWN5;O00750	9	2	183796	41.494	1.28803	C	M	3.2723e-06	3.84658e-07	1.08569	PD	M	0.0460401	0.0495927	1.2677	C	P	2.29841e-05	4.64161e-05	1.11485	C	D	0.0358889	0.0219737	404.959	425.168	402.403	328.745	371.411	380.311	436.642	311.31	347.83	378.753	427.054	461.333	479.82	373.698	475.354	429.206	401.081	448.342	442.401	437.588	404.956	398.962	378.347	386.717
Integrator complex subunit 1	Q8N201	8	2	246522	41.477	1.45582	M	C	0.0182233	0.000971777	1.22834	M	PD	0.0577758	0.0593014	1.0359	P	C	0.774843	0.228896	1.33448	D	C	0.0757476	0.042024	420.508	319.328	271.929	342.317	348.332	249.737	361.571	281.657	224.577	313.328	434.829	205.168	227.137	373.108	194.433	246.663	410.092	222.857	270.632	287.213	174.027	336.359	191.331	186.167
Epidermal growth factor receptor substrate 15-like 1	M0R165;Q9UBC2;M0R2S2;M0R3I1;K7EJR2;M0QX30;M0R1V5;M0R330	8	1	83589.5	41.467	1.86092	D	C	0.0119048	0.000655766	1.01534	M	PD	0.768298	0.392495	1.32341	P	C	0.107603	0.0489415	1.86092	D	C	0.0107651	0.00804818	320.784	275.523	161.407	294.815	267.779	125.785	323.999	247.09	144.454	240.182	536.43	224.769	236.012	382.752	150.892	197.876	399.037	192.636	167.931	276.482	204.996	280.688	184.444	168.719
Protein SCAF11	Q99590;F8VXG7;A0A0A0MTP7	8	1	166420	41.3862	1.19159	M	C	0.000106827	8.95677e-06	1.07759	M	PD	0.0767661	0.0721799	1.18958	P	C	0.00189721	0.00175855	1.022	D	C	0.63569	0.22485	1050.07	1060.94	1047.41	979.641	990.3	1228.01	971.187	977.59	1000.58	1033.97	924.927	922.472	774.227	763.983	994.585	920.469	849.351	863.874	967.422	886.812	1121.02	1089.21	1030.67	1099.04
Phosphatidylinositol 4_5-bisphosphate 3-kinase catalytic subunit beta isoform	P42338;H0Y871;Q68DL0;H7C527;H7C565	8	1	124131	41.3047	1.43727	D	C	0.00159844	0.000103006	1.10747	M	PD	0.216743	0.157084	1.01652	P	C	0.749807	0.22421	1.43727	D	C	0.00925183	0.00712433	571.681	454.065	381.791	517.92	445.37	399.632	504.107	553.637	363.982	465.798	561.965	441.926	378.149	711.537	423.534	411.262	656.572	466.845	382.664	492.717	294.731	418.765	237.133	375.619
Guanine nucleotide-binding protein subunit alpha-12	Q03113;E9PC54	6	1	44450.4	41.1654	1.20763	P	D	7.43284e-08	1.19363e-08	1.06444	M	PD	0.11379	0.0956391	1.11533	P	C	0.000546324	0.000640667	1.08275	C	D	0.000174184	0.000303345	1248.36	1272.32	1157.31	1037.91	1221.61	1180.5	1127.67	1308.99	1183.19	1193.1	1006.53	1101.6	1022.69	990.517	1003.69	1025.75	970.868	1031.28	986.124	1015.45	1393.98	1284.73	1212.35	1096.27
Guanine nucleotide-binding protein G(I)/G(S)/G(T) subunit beta-2	P62879;E7EP32;C9JIS1;C9JXA5	6	1	38072.5	41.0625	1.19434	C	M	6.42664e-05	5.65876e-06	1.02257	PD	M	0.401414	0.245921	1.18937	C	P	0.00105764	0.00112135	1.14735	C	D	0.0103985	0.00785772	5537.69	5512.67	5497.45	5530.25	5350.93	5456.82	5413.96	5237.63	5522.48	5451.1	5661.05	6830.1	5731.49	5813.38	5672.45	5427.84	5231.19	5385.32	5316.64	5674.38	5772.67	5212.23	5220.58	5790.04
RING finger protein 10	Q8N5U6;F5H510;F5H5Z1;F5H3A4;H0YFQ9;H0YGX5	8	1	91010.6	41.0078	6.1309	C	M	1.21236e-13	8.18078e-14	3.73254	PD	M	7.84609e-08	3.07635e-06	2.24794	C	P	3.25026e-05	6.26295e-05	1.29406	C	D	0.00279589	0.0026639	121.028	169.826	119.36	83.0728	58.16	54.6694	119.684	59.2362	112.232	99.6964	554.239	557.649	448.875	443.081	495.441	454.074	425.034	388.307	484.317	472.335	182.085	428.665	303.067	134.959
Protein disulfide-isomerase A3 (Fragment)	H7BZJ3	6	1	13747.4	40.9487	1.23645	P	C	2.07711e-08	3.81585e-09	1.04405	M	PD	0.207389	0.151972	1.23645	P	C	2.92184e-05	5.7494e-05	1.03409	D	C	0.298186	0.124368	5833.76	5718.94	5527.27	5717.64	5462.15	5499.7	5573.36	5268.26	5447.08	5560.91	4786.2	5003.31	4940.54	4521.09	5128.27	4757.64	4480.91	5158.74	4887.71	4851.6	6666.29	5551.14	5652.32	6048
Pre-mRNA-processing factor 19	Q9UMS4	6	2	55637.1	40.9203	1.14644	P	D	6.33712e-10	1.70391e-10	1.04024	M	PD	0.130081	0.106035	1.09403	P	C	0.000119877	0.000183708	1.04791	C	D	0.00448588	0.00390613	4073.47	4218.23	4230.24	4219.1	4001.75	4123.37	4216.51	4131.84	4277.82	4165.81	3646.5	3884.42	3680.82	3679.37	3935.12	3633.77	3683.65	3779.06	3660.39	3731.46	4534.61	4116.84	4283.39	4411.95
1-phosphatidylinositol 4_5-bisphosphate phosphodiesterase	A0A087WT80;Q9NQ66;A0A087WW73;A0A0D9SF51;A0A0D9SG17;A0A1B0GWB6;H0YCJ2;A0A1B0GVT0;Q8IV92	9	2	130382	40.8447	1.33115	M	P	0.345883	0.0154115	1.27105	M	PD	0.0987032	0.0872609	1.03303	C	P	0.91578	0.257988	1.05956	D	C	0.621771	0.221255	204.082	121.963	82.1507	134.769	126.399	66.1122	131.116	106.398	84.9187	117.545	177.054	88.9088	71.1125	127.612	98.6024	69.3612	115.123	75.0615	47.0504	96.654	99.0834	128.547	79.3561	45.2884
Putative ciliary rootlet coiled-coil protein 2	H7BZ55	9	2	186782	40.7901	1.13238	P	D	0.00432048	0.000255864	1.0568	M	PD	0.138813	0.111716	1.05618	P	C	0.178913	0.0745822	1.07215	C	D	0.0174956	0.0120283	860.25	901.04	825.12	832.845	1008.09	790.015	885.752	987.417	967.073	895.289	805.23	814.048	775.789	771.92	862.018	765.167	779.279	791.846	785.91	794.579	813.426	973.945	914.051	805.994
Rho GDP-dissociation inhibitor 1	P52565;J3KRE2;J3KTF8;J3QQX2;J3KRY1;J3KS60	6	4	23264.2	40.7877	1.12602	M	C	2.17539e-06	2.63212e-07	1.06799	M	PD	0.00215869	0.00511415	1.08551	P	C	0.00100592	0.00107635	1.02316	D	C	0.237017	0.103108	8388.35	8267.15	8370.68	7515.1	7902.13	7825.93	8118.61	7544.61	8079.93	8001.39	7551.21	7674.83	7243.14	7297.32	7381.07	6833.63	7386.76	6956.95	7109.53	7270.49	8368.97	7918.13	7870.2	7409.68
NACHT domain- and WD repeat-containing protein 1	Q149M9;F8W0U9;A0A669KAX7	7	2	176947	40.712	1.21267	M	C	3.75849e-09	8.29433e-10	1.11085	M	PD	0.00259273	0.00582564	1.17063	P	C	1.73645e-05	3.8217e-05	1.01269	D	C	0.692917	0.238956	1524.53	1494.97	1653.5	1434.19	1603.7	1559.67	1512.1	1451.29	1535.27	1529.91	1244.36	1461.11	1253.75	1217.29	1357.37	1192.77	1310.58	1209.87	1251.47	1277.62	1546.28	1523.77	1477.34	1446.27
Thyrotropin-releasing hormone-degrading ectoenzyme	Q9UKU6	9	6	117513	40.7069	1.05273	P	D	0.0142381	0.000776373	1.02059	M	PD	0.207263	0.151972	1.00372	P	C	0.805496	0.235799	1.04883	C	D	0.0127619	0.00924519	4412.96	4491.96	4453.58	4180.73	4360.32	4369.17	4250.63	4246.86	4853.96	4402.24	4171.53	4404.9	4235.56	4141.24	4201.23	4243.49	4093.67	4125.17	4206.83	4202.62	4497.09	4534.66	4365.01	4547.83
Non-specific serine/threonine protein kinase	H0YLN8;Q96QT4;A0A0C4DGL2	9	2	214736	40.6566	1.02698	P	C	0.847921	0.0355039	1.00004	PD	M	0.998067	0.463954	1.02698	P	C	0.38028	0.137215	1.00483	D	C	0.910532	0.292182	1358.63	1187.28	1134.31	1174.29	1130.41	1109.4	1151.95	1159.53	1034.29	1160.01	1282.53	1237.38	1129.99	1222.96	1130.53	1048.96	1162.9	1034.64	1076.81	1147.41	1324.75	1036.69	1149.62	1229.06
Protein fantom	A0A087WX34;H3BS47;H3BV03;Q68CZ1;H3BPF5;H3BPS4;I3L1B5;I3L2P2;J3QLR9	10	1	147347	40.5976	1.25338	M	C	0.00120743	7.98681e-05	1.2306	M	PD	0.000325916	0.00127152	1.0362	P	C	0.562567	0.183358	1.00083	D	C	0.993565	0.310676	757.001	571.329	631.312	619.872	554.818	678.432	637.551	551.751	583.817	620.654	540.164	596.839	536.141	373.988	550.488	464.397	432.029	468.408	497.879	495.592	594.488	584.757	580.874	486.463
Peroxiredoxin-5_ mitochondrial	P30044	6	3	22314.6	40.4425	1.31211	M	C	7.04739e-10	1.88048e-10	1.06114	M	PD	0.020903	0.0269156	1.19437	P	C	5.4569e-05	9.51054e-05	1.27863	D	C	2.86592e-06	1.06901e-05	2250.85	2103.54	1978.31	2216.83	2155.28	1919.55	2256.54	2118.61	1922.07	2102.4	2195.66	2016.74	2017.23	2171.37	1977.28	1955.21	2182.57	2012.7	1910.05	2048.76	1925.24	2010.09	1882.47	1888.34
Anillin	Q9NQW6;C9JJT6	8	1	125568	40.4192	1.09623	C	D	0.522554	0.0225531	1.01056	M	PD	0.799552	0.403469	1.00484	C	P	0.859953	0.246664	1.09623	C	D	0.357826	0.144346	614.887	703.694	716.206	808.695	738.366	674.732	791.868	602.629	709.005	706.676	607.615	685.909	670.299	689.832	671.388	663.933	620.726	678.19	731.984	668.875	810.808	715.07	678.699	680.813
Eukaryotic translation initiation factor 6	P56537;B7ZBH1;A0A0B4J1Y7;F8WD20;F8WDS6;A0A0U1RQV5	7	1	27112.4	40.3992	1.18548	D	M	9.34789e-09	1.87431e-09	1.1131	PD	M	0.00194449	0.00481016	1.12833	C	P	0.000290845	0.00037833	1.00955	D	C	0.672275	0.234576	2096.23	2038.89	2159.02	1965.57	1880.71	2035.06	2142.45	2042.97	2082.95	2049.32	2420.05	2518.38	2304.27	2369.99	2540.78	2406.84	2254.1	2572.99	2477.52	2429.43	2079.64	2100.23	2236.31	2384.36
Bifunctional 3'-phosphoadenosine 5'-phosphosulfate synthase 1	O43252	6	3	71631.7	40.3955	1.0908	D	P	0.396166	0.0175184	1.02713	M	PD	0.610151	0.33394	1.04188	C	P	0.451413	0.154822	1.04695	D	C	0.340042	0.138422	290.951	273.238	215.677	296.612	278.656	218.888	298.439	270.734	228.162	263.484	275.038	267.731	242.649	286.587	288.584	232.147	277.161	301.967	237.132	267.666	214.16	227.493	222.999	271.022
GATOR complex protein WDR59	Q6PJI9;H3BMH3;B7Z7V6;H3BNY4;H3BUE9;H3BV71	9	2	111504	40.2626	1.50147	D	M	1.76789e-06	2.19197e-07	1.34254	PD	M	0.000208832	0.000946592	1.14163	C	P	0.0465078	0.0246547	1.11117	D	C	0.122529	0.0613742	566.494	647.026	541.508	850.084	689.124	731.103	625.142	654.881	661.497	662.984	957.724	884.38	819.079	1152.23	1157.12	1044.32	905.802	868.583	1169.79	995.448	715.375	839.281	1011.19	713.796
Mitogen-activated protein kinase kinase kinase 10	Q02779;M0R1J8	9	2	104436	40.1908	1.11622	P	D	0.000183958	1.46202e-05	1.0487	PD	M	0.117525	0.0980426	1.02644	P	C	0.34027	0.125602	1.08747	C	D	0.00393278	0.00349393	2588.79	2437.91	2588.13	2222.19	2623.8	2595.07	2340.16	2475.87	2589.19	2495.68	2588.48	2625.4	2523.88	2499.77	2294.37	2380.77	2536.93	2483.87	2327.93	2473.49	3007.97	2793.11	2684.55	2884.7
Mitochondrial proton/calcium exchanger protein	O95202	9	3	84038.6	40.15	1.23888	D	M	0.00666241	0.000382271	1.13192	PD	M	0.0878096	0.0796046	1.00982	C	P	0.798164	0.234147	1.19696	D	C	0.0146919	0.0104628	760.52	861.495	690.425	870.997	758.198	612.569	801.034	699.67	757.222	756.903	1118.46	819.282	854.465	1205.2	836.643	823.728	1123.39	838.25	820.015	937.715	795.633	875.33	736.507	653.581
Zinc finger protein 616	Q08AN1;F5H5T5;F5H6D6;F8WEZ9;M0QYU5;M0R0C2;M0R367;Q8WV37	9	3	93124.5	40.0688	1.10958	D	M	0.178723	0.00835038	1.0723	PD	M	0.0269754	0.0327699	1.01384	P	C	0.727241	0.219298	1.08687	D	C	0.148219	0.0721133	1636.36	1714.37	1686.94	1493.81	1664.22	1542	1503.51	1521.61	1524.08	1587.43	1884.07	1680.47	1835.88	1760.51	1807.7	1767.59	1658.08	1640.92	1817.22	1761.38	1497.85	1841.5	1672.74	1451.8
Pro-interleukin-16	Q14005;H0YLL1;H3BT15;H0YKB7;H3BN12	9	2	143064	39.9946	1.44356	D	M	1.15854e-08	2.27103e-09	1.30154	PD	M	0.000171729	0.000811236	1.21995	C	P	0.00143326	0.00143137	1.0205	D	C	0.633759	0.224609	1343.85	1082.96	1139.94	1275.91	1183.73	1168.84	1045.1	974.309	1092.32	1145.22	1775.24	1704.95	1733.67	1573.32	1756.05	1764.82	1444.47	1406	1720.2	1653.19	1350.11	1345.09	1603.2	1309.52
Heterogeneous nuclear ribonucleoprotein H3	P31942	6	1	36983.6	39.9537	1.0474	P	C	0.016177	0.00086926	1.01399	M	PD	0.308303	0.202992	1.0474	P	C	0.0346776	0.0193322	1.01842	D	C	0.250197	0.107353	12715.2	13207.6	13132.1	12784.8	13054.8	13382.4	13197.3	13396.8	13421.7	13143.6	12435.1	13219.7	12822.8	12365.4	13093.7	12859.8	12329	13132.4	12766.6	12780.5	14076.9	13009	13242.6	13465.6
Tumor necrosis factor alpha-induced protein 3	P21580;A0A087WU80;A0A087WXL5;A0A087X1N1;D3TTY5;A0A087WVN3;Q5VXQ8;Q5VXQ9;Q5VXR0	8	2	91895.2	39.8191	1.1198	D	P	0.00158488	0.000102415	1.05872	PD	M	0.11861	0.0985283	1.07038	C	P	0.0495708	0.0259233	1.04618	D	C	0.137823	0.067746	433.286	448.483	406.848	380.08	405.129	421.493	438.452	382.531	402.035	413.149	457.402	456.576	494.985	438.757	460.803	460.402	469.56	408.598	512.066	462.127	406.455	411.435	480.524	429.91
40S ribosomal protein S24	A0A2R8Y849;A0A2R8YD14;E7ETK0;P62847;A0A2R8Y8A0	5	3	15197	39.8165	1.30287	C	D	2.25409e-12	1.12419e-12	1.08585	M	PD	0.0540506	0.0562882	1.04224	C	P	0.0951169	0.0444484	1.30287	C	D	1.20537e-10	2.34798e-09	5695.55	5576.79	5317.01	5396.69	5502.32	5186.45	5304.2	4820.57	4858.92	5295.39	4430.05	4545.41	4213.34	4215.58	4565.24	4122.22	4291.87	4349.51	4279.33	4334.73	5933.49	5647.5	5660.37	5152.14
FERM domain-containing protein 4A	Q9P2Q2;Q5T376;A0A0J9YYA7;A0A1W2PQE7	9	1	116029	39.716	1.18787	M	D	9.18723e-07	1.19617e-07	1.10681	M	PD	0.00712344	0.0122232	1.14506	P	C	0.00031114	0.00039914	1.00123	C	D	0.979345	0.307693	3098.86	3105.98	2529.61	3274.6	2996.4	2926.33	3194.16	2919.32	3022.53	3007.53	2675.16	2631.55	2608.64	2394.57	2665.55	2303.51	2332.47	2663.17	2512.24	2531.87	2936.72	2673.69	3012.12	3078.56
E3 ubiquitin-protein ligase listerin	O94822;S4R3T2	9	1	203233	39.6039	1.99109	D	M	2.96121e-07	4.2759e-08	1.62096	PD	M	0.000552099	0.00187421	1.0712	C	P	0.378356	0.136947	1.48602	D	C	0.00041866	0.000590322	91.5148	135.396	104.209	86.4819	138.938	93.779	130.422	128.026	76.2442	109.446	281.474	157.382	238.415	248.858	170.15	247.275	253.818	181.47	182.403	217.916	97.4765	116.201	136.939	144.567
Nucleolar protein 56	O00567;A0A494C128;H0Y653;H0YDU4;Q5JXT2	7	1	66449.2	39.5618	1.30986	M	P	0.00249452	0.0001541	1.20902	M	PD	0.00418811	0.0082781	1.13849	C	P	0.017498	0.0111008	1.02487	D	C	0.92154	0.294207	800.124	794.941	664.414	891.912	821.711	809.918	818.45	763.586	739.558	789.402	803.806	556.214	736.455	900.624	535.11	680.194	918.394	518.234	679.661	703.188	525.963	630.339	544.347	528.003
Superoxide dismutase [Cu-Zn]	P00441;H7BYH4	4	2	16163.9	39.4644	1.29307	M	C	4.67157e-06	5.27069e-07	1.0264	M	PD	0.464969	0.273531	1.2425	P	C	0.00066637	0.000759991	1.27712	D	C	0.000162755	0.000287851	8508.08	7685.33	6666.64	7122.31	6860.78	6370.44	6976.2	6723.7	6119.55	7003.67	7694.51	7318.78	6637.01	6851.52	6800.54	6462.13	7089.85	7041.51	6359.35	6917.24	7731.25	7073.33	6677.2	6905.98
KOW domain-containing protein	J3QQQ9;J3QQV1;J3QRC4;J3QRI7;P61254;E5RIT6;Q9UNX3;J3KSS0;E5RHH1;J3KS10	5	1	12691.8	39.2706	1.26992	C	D	3.49584e-08	6.10269e-09	1.02199	PD	M	0.77632	0.395819	1.0165	C	P	0.645239	0.200427	1.26992	C	D	3.35287e-06	1.19149e-05	1927.04	1995.43	1969.86	1819.28	2072.12	2000.89	1966.39	1818.54	1943.01	1945.84	1791.55	1950.49	1840.24	1596.01	1796.72	1616.87	1764.85	1929.63	1627.66	1768.22	2428.07	2134.75	2161.97	2426.4
Eukaryotic translation initiation factor 1b	O60739;K7EQP2	6	1	12937.7	39.2286	1.24307	D	C	0.192554	0.00892527	1.03124	M	PD	0.685772	0.360915	1.08509	P	C	0.599869	0.191985	1.24307	D	C	0.0464311	0.0273155	665.607	637.042	454.254	419.252	516.468	437.705	497.638	431.815	325.891	487.297	695.028	596.284	515.819	510.216	475.674	404.428	577.467	344.83	421.627	504.597	478.451	744.23	406.498	312.332
40S ribosomal protein S18	P62269;A0A0G2JQH2;J3JS69;Q5GGW2	5	3	17718.7	39.1925	1.16091	P	D	7.88872e-06	8.52181e-07	1.06082	M	PD	0.0703108	0.0679013	1.05539	P	C	0.0910753	0.042938	1.09998	C	D	0.0043203	0.00378074	10062.5	10344.9	10443.2	9819.41	10295.9	10674.7	10036.9	10294.7	10619.4	10288	8100.03	10031.3	8712.42	8971.54	9063.62	8881.63	8537.99	9178.44	9306.72	8975.96	11501.2	10241.4	10722.5	10563.4
Sperm-associated antigen 5	Q96R06;F5GZT2;J3KSV2;J3KTQ0;J3QRV8;K7ELC8;K7ELG0	10	1	135791	39.1151	1.58715	M	C	0.000437248	3.16664e-05	1.25742	M	PD	0.00935567	0.0149419	1.2496	P	C	0.0320547	0.0182647	1.27485	D	C	0.0218555	0.0144952	518.302	533.456	427.217	363.096	420.99	351.039	294.187	463.355	474.139	427.309	532.583	259.625	409.494	344.326	299.74	295.761	327.395	299.116	321.003	343.227	337.145	383.411	346.463	246.67
Jupiter microtubule-associated homolog 1 (Fragment)	J3KSH8	5	1	9516.28	39.0645	1.23174	P	C	1.15496e-10	3.6346e-11	1.06896	M	PD	0.0861529	0.0784656	1.23174	P	C	1.47449e-06	4.82205e-06	1.01072	D	C	0.643208	0.227192	8113.01	8031.85	7405.41	7082.33	7660.4	7610.46	7325.61	7292.19	7218.97	7526.69	6355.68	6693.29	6490.31	5905.42	6501.36	6317.51	5951.18	6197.01	6712.66	6347.16	8450.59	8145.78	8355.36	7796.77
Glycerol-3-phosphate dehydrogenase 1-like protein	Q8N335;C9JM46;C9JFA7;C9K0P5	7	1	39046.1	39.057	1.31212	D	M	2.04019e-10	5.94086e-11	1.16713	PD	M	0.0103868	0.0161289	1.0075	C	P	0.74867	0.224015	1.27414	D	C	2.30821e-09	2.69773e-08	864.407	915.902	830.119	833.607	846.487	776.783	859.154	794.145	849.179	841.087	1060.8	1061.4	1153.4	1078.19	1226.48	1057.17	1058.97	1116.83	1119.22	1103.61	1009.32	758.352	788.731	984.321
Long-chain-fatty-acid--CoA ligase ACSBG1	Q96GR2;H0YMC3;H0YMZ0;F5H4U6;H0YNX0	7	1	82145.8	38.9558	1.13915	M	P	0.00123576	8.15822e-05	1.11437	M	PD	0.000304333	0.00121358	1.0491	C	P	0.155348	0.0661239	1.00444	C	D	0.892722	0.288225	729.708	774.005	843.261	786.374	788.159	758.89	827.265	859.131	775.607	793.6	750.945	688.001	753.209	739.984	784.67	647.434	742.968	761.799	679.742	727.639	632.298	774.011	628.587	730.165
Ribosomal protein L19	J3KTE4;J3QR09;P84098	8	2	23361.8	38.7109	1.11087	C	D	1.41551e-08	2.72155e-09	1.00409	PD	M	0.896762	0.437324	1.00233	C	P	0.903913	0.256294	1.11087	C	D	2.17914e-06	8.42721e-06	14469.2	14398.1	14598.9	14024.2	14707	14786.6	14036.4	13926.1	14755.1	14411.3	13495.8	13976.4	13537.9	13585.4	13768.8	14012.6	13310.1	13882.3	13973.4	13727	15905.5	14600.5	15656.7	15349.2
Protocadherin beta-10	Q9UN67;Q9Y5E1;A0A096LNH7;Q9UN66;Q9Y5E5;Q9Y5E6;Q9Y5F1;Q9Y5F2	8	2	88134.1	38.707	1.18636	C	D	4.20756e-07	5.90549e-08	1.07987	M	PD	0.0128578	0.0188463	1.07113	C	P	0.00610363	0.00469276	1.18636	C	D	8.26912e-08	5.50515e-07	258.866	286.814	285.274	285.24	314.908	281.66	305.286	296.12	299.948	290.457	270.243	263.813	248.753	245.314	268.946	242.654	235.855	272.117	249.511	255.245	306.344	263.62	301.348	261.99
Receptor tyrosine-protein kinase erbB-2	P04626;J3QLU9;B4DTR1;J3KTI5;F5H1T4;J3QRJ7	9	1	141275	38.6881	1.10909	M	P	0.0564709	0.00283069	1.05966	M	PD	0.16069	0.124515	1.03958	C	P	0.350946	0.128528	1.05168	D	C	0.131808	0.0652145	1154.2	1149.85	1101.39	1113.82	1316.01	1104.37	1060.22	999.872	1076.82	1119.62	1130.97	1074.32	1108.18	1116.1	961.079	1261.44	1127.47	1012.67	1140.81	1103.67	804.205	1107.09	1102.84	923.888
Inositol 1_4_5-trisphosphate receptor type 1 (Fragment)	A0A3B3ITQ1;A0A3B3IU05;A0A3B3IU13;A0A3B3IRP0;A0A0G2JIM1;A0A0J9YWR7;A0A0J9YXE4;C9J5N7;H0Y7D7;Q8N2F6;Q99941	9	1	231906	38.6028	1.10179	C	M	0.000155172	1.24737e-05	1.04437	PD	M	0.0620648	0.0619995	1.08964	C	P	0.00223862	0.00201469	1.02247	C	D	0.247387	0.106561	1277.39	1290.87	1395.23	1190.24	1340.16	1387.97	1332.69	1242.09	1381.73	1315.37	1370.6	1403.65	1478.89	1357.07	1407.79	1427.63	1433.82	1398.73	1478.65	1417.42	1246.72	1427.5	1308.53	1255.57
DNA replication ATP-dependent helicase/nuclease DNA2	P51530;F8VR31	9	6	122126	38.5177	1.06678	M	D	0.0246577	0.00129038	1.03933	M	PD	0.0530523	0.0555437	1.02122	P	C	0.344543	0.126483	1.03094	C	D	0.210498	0.0943009	2032.63	2031.64	1966.46	1919.31	1916.44	1894.08	1920.14	1798.28	2010.5	1943.28	1927.43	1895.56	1766.91	1883.38	1917.34	1729.63	1758.04	1709.8	1806.56	1821.63	2021.7	1959.98	1984.15	1908.8
FAS-associated factor 2	Q96CS3	8	4	52965.7	38.5058	1.08396	C	D	0.0371952	0.00190113	1.0143	M	PD	0.516202	0.295901	1.03752	C	P	0.233071	0.0925874	1.08396	C	D	0.0037819	0.00338851	1227.78	1194.16	1191.54	1150.98	1155.49	1219.35	1126.32	1088.04	1127.63	1164.59	1140.98	1221.81	1192.83	1073.94	1112.24	1093.64	1097.32	1068.26	1106.31	1123.04	1284.19	1138.07	1320.66	1231.79
Single-stranded DNA-binding protein_ mitochondrial	Q04837;A0A0G2JLD8;C9K0U8;E7EUY5	3	2	17259.7	38.5035	1.21394	M	D	4.60465e-12	2.11203e-12	1.12054	M	PD	0.00110647	0.0033117	1.12121	P	C	2.08926e-05	4.33134e-05	1.04058	C	D	0.0130999	0.00946395	4123.16	3822.09	3743.61	3758.16	3734.8	3656.8	3793.86	3565.98	3718	3768.5	3013.39	3187.99	3085.34	2973.03	3183.74	3102.55	2953.04	3300.33	3139.67	3104.34	3744.92	3304.77	3771.72	3939.58
Integrin beta-1	P05556	8	2	91723	38.4829	1.21809	P	D	0.000221183	1.71136e-05	1.04128	M	PD	0.26963	0.184984	1.0989	P	C	0.0617516	0.0309681	1.10846	C	D	0.0807907	0.0442155	1977.22	1857.82	1910.2	1823.32	1948.35	1965.79	1974.09	2092.47	1879.14	1936.49	1714.37	1704.62	1756.65	1512.77	1635.63	1660.39	1796.78	1791.04	1519.47	1676.86	2236.36	2167.26	2003.3	1850.81
Microtubule-associated serine/threonine-protein kinase 4 (Fragment)	H7C1I9	9	2	181233	38.4256	1.19842	P	D	0.00971856	0.000544745	1.00294	M	PD	0.907301	0.440546	1.12263	P	C	0.0187156	0.0117415	1.06751	C	D	0.290635	0.121806	450.456	493.475	574.284	416.518	431.904	461.27	417.536	400.048	461.927	456.38	406.347	463.421	404.111	335.17	511.532	389.073	359.742	460.389	395.946	413.97	560.37	513.33	501.474	455.836
CCAAT/enhancer-binding protein zeta	Q03701;C9J9W7	8	3	121601	38.4109	1.19234	C	D	0.127427	0.00607089	1.01835	M	PD	0.716581	0.373781	1.08583	C	P	0.294121	0.111002	1.19234	C	D	0.0472218	0.0277496	186.556	198.512	242.004	231.868	227.945	206.232	252.617	171.07	198.819	212.847	261.371	211.102	192.128	177.956	201.66	199.519	235.444	174.879	139.098	199.24	214.99	235.047	216.781	168.284
Arginine-glutamic acid dipeptide repeats protein	Q9P2R6;A0A590UJ84;H7BYW9;A0A590UK57;B1AKN3	7	1	173564	38.3705	1.88506	C	P	2.11654e-08	3.87813e-09	1.16733	M	PD	0.0561586	0.0580212	1.88506	C	P	4.2633e-06	1.21461e-05	1.8789	C	D	5.82554e-08	4.14039e-07	176.708	181.246	135.937	131.202	162.551	126.531	160.847	119.51	170.625	151.684	133.375	150.963	153.67	123.278	152.858	104.411	94.8157	138.708	119.303	130.154	187.169	125.354	137.431	139.774
Inactive tyrosine-protein kinase PEAK1	Q9H792	9	1	195160	38.3363	1.12118	C	M	0.00157431	0.000101826	1.02312	PD	M	0.360255	0.227458	1.1041	C	P	0.0068368	0.00507173	1.0877	C	D	0.0179511	0.0122646	602.719	576.755	576.246	594.183	559.5	608.924	564.78	594.306	592.002	585.491	548.433	564.265	580.948	629.708	680.127	581.234	598.93	618.991	628.954	603.51	646.932	617.876	602.102	556.115
Ubiquitin-conjugating enzyme E2 L3	P68036;A0A1B0GUS4	6	1	18032.7	38.2932	1.10276	M	C	0.0775922	0.00381316	1.05408	M	PD	0.240462	0.169873	1.00061	P	C	0.887683	0.252744	1.09175	D	C	0.0826207	0.0446136	5011.12	5891.4	4700.71	4800.61	5579.23	4889.5	4978.26	5383.72	4816.57	5116.79	5766.73	4389.76	5335.04	5783.31	4331.02	5083.5	5639.48	4206.71	5055.85	5065.71	3961.92	5179.1	4415.72	3822.65
Small nuclear ribonucleoprotein Sm D3	P62318;H3BT13	4	2	14030.4	38.2347	1.24523	P	D	5.89147e-10	1.6025e-10	1.0676	M	PD	0.100065	0.0877353	1.05007	P	C	0.0937865	0.0439929	1.18586	C	D	6.85658e-06	2.15937e-05	5771.07	6061.04	6096.03	6077.31	5674.22	6231.83	5761.69	5912.67	6172.79	5973.18	4496.21	5112.56	4893.4	4899.79	4904.62	5113.16	4961.61	5160.35	5313.14	4983.87	6237.83	5682.44	6165.75	6832.15
Elongin-C (Fragment)	E5RHG8;Q15369;R4GMY8	5	1	10074.2	38.225	1.29196	C	P	0.000134805	1.09874e-05	1.01277	PD	M	0.74692	0.384327	1.29196	C	P	4.16068e-05	7.67173e-05	1.15455	C	D	0.016135	0.0112996	585.762	803.804	732.766	559.719	713.049	788.275	621.334	678.933	764	694.182	628.158	818.437	756.673	780.925	752.132	819.47	620.435	806.511	700.062	742.534	623.883	671.029	724.319	607.392
Thioredoxin domain-containing protein 2	Q86VQ3	7	1	60746.3	38.0122	1.46463	D	P	4.44795e-08	7.57631e-09	1.20276	PD	M	0.0420021	0.0464555	1.2071	C	P	0.0137172	0.00907412	1.21335	D	C	0.0032918	0.00302673	521.73	502.457	557.239	455.402	497.294	485.645	493.251	473.937	499.75	498.523	758.821	768.041	762.728	612.56	668.548	739.022	648.029	730.227	725.796	712.641	534.888	453.998	420.159	602.982
Ras GTPase-activating protein-binding protein 1	Q13283;E5RIZ6;E5RH42;E5RI46;E5RIF8;E5RJU8	5	2	52221.4	37.9925	1.244	C	D	5.29301e-10	1.45666e-10	1.0916	M	PD	0.0256948	0.031814	1.02337	C	P	0.421949	0.147884	1.244	C	D	1.84865e-07	1.09245e-06	1943.76	1903.03	1932.28	1790.49	1950.21	1998.81	1838.7	1730.99	1851.34	1882.18	1522.57	1673.09	1602.41	1464.43	1531.22	1598.67	1466.11	1555.42	1594.15	1556.45	2021.71	1995.53	1970.48	1911.24
Dipeptidyl peptidase 8	Q6V1X1;J3KPT0;H0YKA2;H0YK36;H0YN53;H3BQ40;M0R162	8	1	104100	37.9164	2.15954	M	D	4.73199e-06	5.33029e-07	1.42364	M	PD	0.0214572	0.0274937	1.23105	P	C	0.0845104	0.0402516	1.6521	C	D	0.00522335	0.00442227	174.569	153.227	167.173	101.029	139.047	143.829	102.021	136.672	102.55	135.569	65.2322	69.2582	103.992	86.1209	23.943	64.3095	37.2262	62.9197	51.9869	62.7765	91.8106	203.095	134.01	112.636
Splicing factor_ suppressor of white-apricot homolog	Q12872;F5H1A5	7	1	105221	37.8988	1.08114	D	C	0.000265986	2.00496e-05	1.05482	PD	M	0.00496334	0.00938947	1.07986	P	C	0.00101898	0.00108532	1.08114	D	C	2.68977e-05	6.6416e-05	2608.07	2991.71	2894.1	2878.58	2930.72	2887.71	2651.51	2918.35	2928.38	2854.35	3063.63	2881.74	3022.53	3152.74	2922.09	2964.82	3128.27	3013.06	2964.55	3012.6	2828.23	3152.62	2923.38	2976.48
Intersectin-2	Q9NZM3;A0A087WVF7;E7EPJ2	11	1	194545	37.6947	1.39574	M	D	0.0128076	0.000703284	1.19889	M	PD	0.0644216	0.0633848	1.14468	P	C	0.196976	0.0805925	1.16049	C	D	0.219985	0.0975514	181.412	134.138	194.211	187.605	148.315	209.913	167.938	122.558	188.797	170.543	93.4832	127.983	140.716	91.5322	179.518	157.21	88.1532	80.7009	140.399	122.188	180.747	193.615	229.948	123.832
UTP--glucose-1-phosphate uridylyltransferase	A0A087WYS1;E7EUC7;Q16851;C9JNZ1;C9JQU9;C9JVG3;C9JWG0;C9JTZ5;C9JUW1	8	1	57138.5	37.6268	1.17134	C	M	0.000170288	1.35799e-05	1.05995	PD	M	0.0776355	0.0727755	1.14924	C	P	0.000844732	0.000931782	1.0642	C	D	0.0736096	0.0409675	431.695	501.552	524.134	474.212	537.402	569.394	487.256	524.467	546.276	510.71	600.408	538.361	542.009	610.537	533.879	509.183	581.401	588.73	554.606	562.124	545.871	472.519	468.119	559.046
Phosphomannomutase 2	O15305;H3BV55;H3BPH4;H3BM92;H3BNY9;H3BR08;H3BRM0;H3BT06;H3BV34	6	1	28424.4	37.6247	1.54045	D	P	0.000220844	1.71062e-05	1.25054	PD	M	0.0940337	0.0836989	1.42274	C	P	0.0011368	0.00118366	1.08273	D	C	0.429726	0.166962	345.835	284.16	212.649	132.722	220.097	181.388	130.533	180.197	251.495	215.453	445.39	405.987	360.645	219.397	327.674	308.139	278.923	309.36	285.243	326.751	331.724	170.434	232.841	229.308
Rapamycin-insensitive companion of mTOR	Q6R327;D6R9S6	7	1	194328	37.4618	1.65882	M	C	1.91822e-07	2.86461e-08	1.39106	M	PD	8.12347e-06	8.63196e-05	1.12081	P	C	0.124992	0.0554386	1.26416	D	C	0.00279341	0.0026639	772.262	684.861	485.588	670.872	542.87	578.549	708.647	595.04	509.861	616.506	475.574	383.906	467.327	544.783	424.517	544.773	462.837	449.739	475.018	469.83	364.244	428.344	350.354	516.804
Cytoskeleton-associated protein 2-like	Q8IYA6	7	3	84157	37.4493	1.20998	M	D	1.24015e-06	1.57949e-07	1.18839	M	PD	4.86469e-08	2.11931e-06	1.00277	P	C	0.918723	0.258413	1.03347	C	D	0.356093	0.143843	810.251	790.818	847.616	808.254	805.739	799.983	738.192	741.573	783.515	791.771	668.387	656.76	677.854	651.89	656.582	692.843	590.552	640.069	654.354	654.366	712.724	675.237	730.161	733.972
Protein DEK	A0A494C028;B4DFG0;H0Y993;P35659;A0A494C198;D6RDA2;H0Y8X0	7	1	43542.2	37.4464	1.14233	C	M	0.000109483	9.13576e-06	1.04696	PD	M	0.0783773	0.0728216	1.10362	C	P	0.00029461	0.000381092	1.07885	C	D	0.0111164	0.00824621	2421.07	2215.38	2122.7	2302.61	2375.5	2153.88	2368.29	2295.71	2374.7	2292.2	2318.76	2599.89	2390.68	2215.85	2655.15	2407.79	2184.89	2681.45	2389.3	2427.08	2604.48	2296.74	2193.63	2446.48
Zinc finger protein 814	B7Z6K7	9	1	100645	37.324	1.15294	C	M	0.730083	0.0308274	1.0297	PD	M	0.679743	0.358706	1.12194	C	P	0.52199	0.173393	1.11743	C	D	0.527144	0.195107	966.023	922.394	1111.17	1089.9	1002.35	1098.54	1188.73	1200.95	1129.23	1078.81	898.417	1379.25	1101.56	865.129	1155.3	1070.96	883.408	1267.01	1396.78	1113.09	1235.21	960.754	1044.95	1254.59
Rho GTPase-activating protein 1	Q07960;H0YE29;E9PNR6	8	2	50492.8	37.1385	1.66779	D	C	0.00834209	0.000472116	1.00433	PD	M	0.903583	0.439868	1.03348	P	C	0.535523	0.176375	1.66779	D	C	0.00880343	0.00679894	707.014	650.841	387.579	898.797	607.4	389.824	871.894	607.823	414.75	615.102	971.248	702.39	563.928	1049.86	611.225	572.351	1076.68	725.144	592.625	762.829	403.796	672.939	347.152	392.645
Centrosomal protein of 131 kDa	Q9UPN4;I3L2J8;I3L2X7;I3L4M5;I3L316	8	1	122605	37.0273	1.18156	C	M	1.51399e-08	2.87155e-09	1.07393	PD	M	0.00187418	0.00469547	1.15132	C	P	3.63493e-05	6.83402e-05	1.05347	C	D	0.0753561	0.0418509	4353.87	4163.68	4085.27	3770.18	4267.31	4148.6	3958.44	4026.42	4172.72	4105.16	4627.86	4646.6	4516.69	4487.83	4919.58	4746.34	4555.9	4352.92	4585.06	4604.31	4279.4	4252	4216.92	4194.93
Protein phosphatase 1 regulatory subunit 7	Q15435;H7C003;B5MBZ8;C9J177;C9JD73;C9JRC4;H7C3Q5	7	2	41678.3	36.9853	1.67416	D	C	0.00169264	0.00010838	1.04244	M	PD	0.698138	0.365706	1.17787	P	C	0.163694	0.069169	1.67416	D	C	0.00315154	0.00291817	518.739	446.936	301.685	577	423.891	276.665	558.116	369.393	305.069	419.721	679.464	391.859	455.077	573.25	330.96	398.683	630.303	395.318	399.358	472.697	302.829	420.902	287.604	312.455
E3 UFM1-protein ligase 1	O94874	8	1	90051.6	36.9718	1.11114	M	D	0.0470337	0.00237459	1.09223	M	PD	0.0106346	0.0163817	1.00605	P	C	0.827859	0.240278	1.0284	C	D	0.369776	0.148006	691.07	565.941	704.796	549.535	691.919	569.597	643.443	533.208	607.083	617.399	566.605	552.21	552.461	559.124	518.79	579.46	560.556	525.984	585.606	555.644	626.018	579.287	520.016	560.848
Dedicator of cytokinesis protein 8	Q8NF50;E9PDJ4	8	2	241039	36.896	1.3838	P	D	1.30814e-07	2.02206e-08	1.11761	PD	M	0.191371	0.142515	1.01804	P	C	0.718511	0.216947	1.35928	C	D	0.000112786	0.000215705	323.482	309.891	293.941	273.94	299.963	285.481	281.439	288.17	266.866	291.464	267.129	322.367	244.252	227.41	325.618	249.144	250.671	296.341	276.74	273.297	427.174	324.807	404.758	405.87
AP complex subunit sigma	A0A2R8YGH5;H7C1E4;P61966;A0A5F9ZHW1;A0A5F9ZHX2;A0A5F9ZI43;A6NH01;F6SFB5;H0Y673;H7BZG6;P56377	7	1	18829.9	36.6613	1.08767	M	C	0.0358431	0.00183737	1.0739	M	PD	0.00717558	0.0122413	1.00128	P	C	0.904014	0.256294	1.02437	D	C	0.552484	0.202627	780.958	754.706	752.546	678.403	742.947	759.542	813.22	761.708	725.081	752.124	749.875	732.25	744.283	589.568	769.03	714.717	640.445	701.183	733.829	708.353	656.261	710.933	731.961	686.949
Calcyclin-binding protein	Q9HB71	5	2	26324	36.4687	1.09161	C	D	9.51698e-06	9.98317e-07	1.02409	M	PD	0.174627	0.132435	1.01014	C	P	0.591543	0.190082	1.09161	C	D	0.000103573	0.000201753	2446.84	2405.71	2473.99	2392.32	2403.47	2415.12	2485.98	2466.26	2371.65	2429.04	2261.81	2341.21	2285.94	2238.08	2211.97	2397.58	2160.59	2293.83	2328.52	2279.95	2583.57	2435.58	2436.46	2595.55
Dynein intermediate chain 4_ axonemal	Q5VTH9;Q5TAD8;H0YDI6;H0YCX1;H0YES1	7	1	95314.1	36.3584	1.07336	C	M	0.668141	0.0283141	1.06103	PD	M	0.217776	0.157541	1.01321	C	P	0.908384	0.256609	1.01003	C	D	0.963473	0.30398	491.265	562.597	481.339	475.058	445.002	451.998	476.1	327.308	493.881	467.172	542.055	421.93	526.656	444.357	532.166	562.719	504.799	485.379	448.124	496.465	540.661	421.317	524.497	541.692
Dystrophin	A0A5H1ZRQ1;A0A5H1ZRP7;A0A5H1ZRP9;A0A5H1ZRQ8;H0Y304;A0A5H1ZRR9	8	3	142312	36.2906	1.30601	D	M	0.012944	0.000709666	1.16122	PD	M	0.125549	0.103395	1.19913	C	P	0.0979206	0.0453432	1.07153	D	C	0.368596	0.147759	112.314	141.676	94.4972	133.894	125.589	93.3115	100.288	142.472	82.8689	114.101	171.831	125.646	139.151	172.626	127.996	138.83	183.832	151.484	129.764	149.018	94.4566	138.749	97.8445	114.372
Ras-related protein Rab-4A	P20338;A0A087WYT5	5	2	24674.8	36.2792	1.14159	P	C	0.000599848	4.24351e-05	1.02934	PD	M	0.369009	0.231582	1.14159	P	C	0.00024494	0.000331622	1.02333	D	C	0.44197	0.170794	1142.15	1438.49	1415.9	1385.57	1444.12	1365.96	1318.19	1368.93	1449.92	1369.91	1318.17	1362.57	1310.85	1204.63	1462.98	1270.08	1292.1	1410.89	1365.42	1333.08	1420.77	1614.64	1388.69	1494.12
RNA-splicing ligase RtcB homolog	Q9Y3I0	7	1	55723.7	36.2766	1.40213	C	M	0.00455214	0.000268	1.18929	PD	M	0.106652	0.091104	1.3321	C	P	0.0108872	0.00743508	1.05741	C	D	0.438874	0.169816	528.356	384.788	278.075	574.962	563.957	207.678	443.816	505.938	402.135	432.19	539.874	524.068	618.662	485.688	681.878	502.222	578.871	581.345	645.164	573.086	305.561	345.353	369.286	561.451
Cytospin-B	Q5M775;J3KSG2;J3KRN9;J3QQM0	8	1	119269	36.254	1.57268	D	M	0.000749981	5.18537e-05	1.40514	PD	M	0.00226281	0.00531398	1.12539	C	P	0.261106	0.101168	1.12917	D	C	0.218121	0.0969727	795.411	647.096	537.434	920.522	656.661	811.756	520.647	532.853	600.241	669.18	1185.28	1055.79	877.423	1108.16	1299.75	1006.87	779.712	803.909	1354.79	1052.41	937.292	822.624	1273.66	676.781
DNA (cytosine-5)-methyltransferase 3A	Q9Y6K1;F8WE91	8	1	103455	36.1485	1.14538	P	C	0.443669	0.0194232	1.01062	PD	M	0.839264	0.416801	1.14538	P	C	0.32507	0.121205	1.05297	D	C	0.378696	0.150773	589.919	482.992	540.137	405.727	475.049	467.168	430.214	500.162	416.851	478.691	572.733	515.076	494.444	396.37	401.914	441.51	439.139	463.589	446.167	463.438	636.924	521.989	471.679	521.116
Complement C3	P01024;M0R1Q1	8	2	188688	36.0529	1.26288	C	D	0.000368631	2.69754e-05	1.16997	M	PD	0.00607532	0.0109197	1.12491	C	P	0.0375188	0.0205704	1.26288	C	D	0.000218123	0.000365627	339.458	297.408	327.24	291.473	359.152	286.69	323.159	266.998	342.421	314.889	238.372	273.967	253.511	251.999	321.911	235.702	249.084	260.515	197.262	253.591	308.964	249.202	293.684	271.028
CLIP-associating protein 1	F8WA11;H0Y5T1;Q7Z460;C9J151;C9JP76	8	1	163728	36.0519	1.09753	C	M	0.00180302	0.000114404	1.02885	PD	M	0.173157	0.13183	1.08895	C	P	0.0044132	0.00353959	1.04545	C	D	0.155418	0.0745131	3619.69	3700.42	3566.93	3696.79	3678.53	3627.79	3795.97	3750.34	3763.09	3688.84	3623.58	4454.57	3748.52	3610.44	3938.18	3786.11	3820.27	3908.5	3963.34	3872.61	3792.52	3614.26	3617.98	3852.34
ATPase family AAA domain-containing protein 3A	Q9NVI7;Q5SV16;H0Y2W2	7	1	71654.4	36.0353	1.23099	M	C	4.42427e-05	4.04274e-06	1.09253	M	PD	0.00782522	0.013056	1.15027	P	C	0.00211698	0.00192763	1.10319	D	C	0.0191769	0.0129639	624.96	549.814	502.258	588.603	567.348	498.607	559.255	524.823	477.789	543.717	522.516	516.714	484.571	492.253	508.494	438.078	490.239	495.409	437.138	487.268	547.47	504.255	520.301	511.804
FERM and PDZ domain-containing protein 2	A0A1B0GUQ4;Q68DX3	6	1	155469	35.966	1.29293	D	P	0.00467652	0.000275092	1.03733	M	PD	0.553481	0.312473	1.16009	C	P	0.0691031	0.0339941	1.11451	D	C	0.0672275	0.038019	522.321	518.56	424.312	493.15	525.92	356.565	562.418	538.758	422.341	484.927	584.784	499.947	462.353	568.058	514.757	502.822	602.982	504.827	504.238	527.196	349.414	428.059	366.149	368.078
[truncated: 723 more rows]
[truncated: 22 more columns]

## Sheet: M vs PD
FC	>= 1.3	Unirpot ID	ENSG_ID	Gene	Proetein	Max fold change	Highest mean condition	Lowest mean condition
P	<=0.01	H0YMP8	ENSG00000104043	ATP8B4	ATPase phospholipid transporting 8B4 (putative)	15.0493	M	PD
[truncated: 83 more rows]

## Sheet: D vs C
FC	>= 1.3	Uniprot ID	converted_alias	Gene	Protein name	Max fold change	Highest mean condition	Lowest mean condition
[truncated: 189 more rows]

[truncated: 1 more sheets: P vs C]
